# Supplementary material for: Lymph node detection in MR Lymphography: false positive reduction using multi-view convolutional neural networks
Source: PeerJ. 2019 Nov 22;7:e8052. doi: 10.7717/peerj.8052 (PMC6876485; doi:10.7717/peerj.8052)
Supplement: Dataset S1 [file peerj-07-8052-s001.csv]

0.0	0.0	1
0.0	0.000234301780694	0.731055
0.000234301780694	0.000234301780694	0.731055
0.000234301780694	0.000468603561387	0.731055
0.00164011246485	0.000468603561387	0.731055
0.00164011246485	0.000702905342081	0.731055
0.00281162136832	0.000702905342081	0.731055
0.00281162136832	0.000937207122774	0.731055
0.00304592314902	0.000937207122774	0.731055
0.00304592314902	0.00164011246485	0.731055
0.00328022492971	0.00164011246485	0.731055
0.00328022492971	0.00210871602624	0.731055
0.0117150890347	0.00210871602624	0.731055
0.0117150890347	0.0037488284911	0.731055
0.0126522961575	0.0037488284911	0.731055
0.0126522961575	0.00421743205248	0.731055
0.0128865979381	0.00421743205248	0.731055
0.0128865979381	0.00445173383318	0.731055
0.0131208997188	0.00445173383318	0.731055
0.0131208997188	0.00492033739456	0.731055
0.0133552014995	0.00492033739456	0.731055
0.0133552014995	0.00562324273664	0.731055
0.0173383317713	0.00562324273664	0.731055
0.0173383317713	0.00585754451734	0.731055
0.017572633552	0.00585754451734	0.731055
0.017572633552	0.00609184629803	0.731055
0.0253045923149	0.00609184629803	0.731055
0.0253045923149	0.00632614807873	0.731055
0.0302249297095	0.00632614807873	0.731055
0.0302249297095	0.0072633552015	0.731055
0.0304592314902	0.0072633552015	0.731055
0.0304592314902	0.00773195876289	0.731055
0.0332708528585	0.00773195876289	0.731055
0.0332708528585	0.0103092783505	0.731055
0.0349109653233	0.0103092783505	0.731055
0.0349109653233	0.0119493908154	0.731055
0.0379568884724	0.0119493908154	0.731055
0.0379568884724	0.0121836925961	0.731055
0.0400656044986	0.0121836925961	0.731055
0.0400656044986	0.0124179943768	0.731055
0.0431115276476	0.0124179943768	0.731055
0.0431115276476	0.0126522961575	0.731055
0.0433458294283	0.0126522961575	0.731055
0.0433458294283	0.0131208997188	0.731055
0.046626054358	0.0131208997188	0.731055
0.046626054358	0.0135895032802	0.731055
0.0482661668229	0.0135895032802	0.731055
0.0482661668229	0.0140581068416	0.731055
0.0487347703843	0.0140581068416	0.731055
0.0487347703843	0.0142924086223	0.731055
0.0489690721649	0.0142924086223	0.731055
0.0489690721649	0.014526710403	0.731055
0.049671977507	0.014526710403	0.731055
0.049671977507	0.0147610121837	0.731055
0.0501405810684	0.0147610121837	0.731055
0.0501405810684	0.0164011246485	0.731055
0.0585754451734	0.0164011246485	0.731055
0.0585754451734	0.0173383317713	0.731055
0.0588097469541	0.0173383317713	0.731055
0.0588097469541	0.017572633552	0.731055
0.0639643861293	0.017572633552	0.731055
0.0639643861293	0.0180412371134	0.731055
0.0653701968135	0.0180412371134	0.731055
0.0653701968135	0.0192127460169	0.731055
0.0709934395501	0.0192127460169	0.731055
0.0709934395501	0.0203842549203	0.731055
0.0766166822868	0.0203842549203	0.731055
0.0766166822868	0.0220243673852	0.731055
0.0768509840675	0.0220243673852	0.731055
0.0768509840675	0.0224929709466	0.731055
0.0801312089972	0.0224929709466	0.731055
0.0801312089972	0.0231958762887	0.731055
0.0803655107779	0.0231958762887	0.731055
0.0803655107779	0.02366447985	0.731055
0.0829428303655	0.02366447985	0.731055
0.0829428303655	0.0243673851921	0.731055
0.0831771321462	0.0243673851921	0.731055
0.0831771321462	0.0250702905342	0.731055
0.0895032802249	0.0250702905342	0.731055
0.0895032802249	0.0257731958763	0.731055
0.0897375820056	0.0257731958763	0.731055
0.0897375820056	0.026007497657	0.731055
0.093252108716	0.026007497657	0.731055
0.093252108716	0.0264761012184	0.731055
0.0939550140581	0.0264761012184	0.731055
0.0939550140581	0.0267104029991	0.731055
0.0946579194002	0.0267104029991	0.731055
0.0946579194002	0.0278819119025	0.731055
0.0958294283037	0.0278819119025	0.731055
0.0958294283037	0.0281162136832	0.731055
0.0960637300843	0.0281162136832	0.731055
0.0960637300843	0.0283505154639	0.731055
0.096298031865	0.0283505154639	0.731055
0.096298031865	0.0285848172446	0.731055
0.0965323336457	0.0285848172446	0.731055
0.0965323336457	0.0288191190253	0.731055
0.0967666354264	0.0288191190253	0.731055
0.0967666354264	0.029053420806	0.731055
0.0970009372071	0.029053420806	0.731055
0.0970009372071	0.0292877225867	0.731055
0.10145267104	0.0292877225867	0.731055
0.10145267104	0.0295220243674	0.731055
0.101686972821	0.0295220243674	0.731055
0.101686972821	0.0297563261481	0.731055
0.109184629803	0.0297563261481	0.731055
0.109184629803	0.0302249297095	0.731055
0.109418931584	0.0302249297095	0.731055
0.109418931584	0.0306935332709	0.731055
0.112699156514	0.0306935332709	0.731055
0.112699156514	0.0318650421743	0.731055
0.117150890347	0.0318650421743	0.731055
0.117150890347	0.032099343955	0.731055
0.117385192127	0.032099343955	0.731055
0.117385192127	0.0323336457357	0.731055
0.11808809747	0.0323336457357	0.731055
0.11808809747	0.0325679475164	0.731055
0.118791002812	0.0325679475164	0.731055
0.118791002812	0.0328022492971	0.731055
0.119259606373	0.0328022492971	0.731055
0.119259606373	0.0335051546392	0.731055
0.120665417057	0.0335051546392	0.731055
0.120665417057	0.0337394564199	0.731055
0.121368322399	0.0337394564199	0.731055
0.121368322399	0.0339737582006	0.731055
0.12160262418	0.0339737582006	0.731055
0.12160262418	0.0342080599813	0.731055
0.122071227741	0.0342080599813	0.731055
0.122071227741	0.0346766635426	0.731055
0.122305529522	0.0346766635426	0.731055
0.122305529522	0.0349109653233	0.731055
0.128163074039	0.0349109653233	0.731055
0.128163074039	0.0353795688847	0.731055
0.131208997188	0.0353795688847	0.731055
0.131208997188	0.0363167760075	0.731055
0.134723523899	0.0363167760075	0.731055
0.134723523899	0.0365510777882	0.731055
0.135660731022	0.0365510777882	0.731055
0.135660731022	0.0372539831303	0.731055
0.140346766635	0.0372539831303	0.731055
0.140346766635	0.0377225866917	0.731055
0.14175257732	0.0377225866917	0.731055
0.14175257732	0.0379568884724	0.731055
0.142455482662	0.0379568884724	0.731055
0.142455482662	0.0384254920337	0.731055
0.153936269916	0.0384254920337	0.731055
0.153936269916	0.0400656044986	0.731055
0.156044985942	0.0400656044986	0.731055
0.156044985942	0.0410028116214	0.731055
0.157919400187	0.0410028116214	0.731055
0.157919400187	0.0414714151828	0.731055
0.158388003749	0.0414714151828	0.731055
0.158388003749	0.0417057169634	0.731055
0.15885660731	0.0417057169634	0.731055
0.15885660731	0.0426429240862	0.731055
0.159090909091	0.0426429240862	0.731055
0.159090909091	0.043580131209	0.731055
0.160965323336	0.043580131209	0.731055
0.160965323336	0.0454545454545	0.731055
0.167291471415	0.0454545454545	0.731055
0.167291471415	0.0456888472352	0.731055
0.168697282099	0.0456888472352	0.731055
0.168697282099	0.0461574507966	0.731055
0.169634489222	0.0461574507966	0.731055
0.169634489222	0.0482661668229	0.731055
0.174554826617	0.0482661668229	0.731055
0.174554826617	0.049671977507	0.731055
0.174789128397	0.049671977507	0.731055
0.174789128397	0.0501405810684	0.731055
0.175023430178	0.0501405810684	0.731055
0.175023430178	0.0506091846298	0.731055
0.178303655108	0.0506091846298	0.731055
0.178303655108	0.0515463917526	0.731055
0.180178069353	0.0515463917526	0.731055
0.180178069353	0.0517806935333	0.731055
0.18228678538	0.0517806935333	0.731055
0.18228678538	0.0529522024367	0.731055
0.182989690722	0.0529522024367	0.731055
0.182989690722	0.0536551077788	0.731055
0.183223992502	0.0536551077788	0.731055
0.183223992502	0.0538894095595	0.731055
0.183458294283	0.0538894095595	0.731055
0.183458294283	0.0541237113402	0.731055
0.183692596064	0.0541237113402	0.731055
0.183692596064	0.0543580131209	0.731055
0.185098406748	0.0543580131209	0.731055
0.185098406748	0.0545923149016	0.731055
0.187910028116	0.0545923149016	0.731055
0.187910028116	0.0548266166823	0.731055
0.1893158388	0.0548266166823	0.731055
0.1893158388	0.0552952202437	0.731055
0.189550140581	0.0552952202437	0.731055
0.189550140581	0.0562324273664	0.731055
0.190018744142	0.0562324273664	0.731055
0.190018744142	0.0567010309278	0.731055
0.192127460169	0.0567010309278	0.731055
0.192127460169	0.0576382380506	0.731055
0.193767572634	0.0576382380506	0.731055
0.193767572634	0.058106841612	0.731055
0.194001874414	0.058106841612	0.731055
0.194001874414	0.0585754451734	0.731055
0.194939081537	0.0585754451734	0.731055
0.194939081537	0.0602155576382	0.731055
0.199625117151	0.0602155576382	0.731055
0.199625117151	0.0604498594189	0.731055
0.204779756326	0.0604498594189	0.731055
0.204779756326	0.0618556701031	0.731055
0.207122774133	0.0618556701031	0.731055
0.207122774133	0.0620899718838	0.731055
0.207591377694	0.0620899718838	0.731055
0.207591377694	0.0625585754452	0.731055
0.207825679475	0.0625585754452	0.731055
0.207825679475	0.0637300843486	0.731055
0.21298031865	0.0637300843486	0.731055
0.21298031865	0.0639643861293	0.731055
0.213683223993	0.0639643861293	0.731055
0.213683223993	0.06419868791	0.731055
0.213917525773	0.06419868791	0.731055
0.213917525773	0.0644329896907	0.731055
0.214151827554	0.0644329896907	0.731055
0.214151827554	0.0646672914714	0.731055
0.214854732896	0.0646672914714	0.731055
0.214854732896	0.0658388003749	0.731055
0.216729147142	0.0658388003749	0.731055
0.216729147142	0.066541705717	0.731055
0.219072164948	0.066541705717	0.731055
0.219072164948	0.0667760074977	0.731055
0.219306466729	0.0667760074977	0.731055
0.219306466729	0.0681818181818	0.731055
0.223289597001	0.0681818181818	0.731055
0.223289597001	0.0691190253046	0.731055
0.225164011246	0.0691190253046	0.731055
0.225164011246	0.0700562324274	0.731055
0.226569821931	0.0700562324274	0.731055
0.226569821931	0.0705248359888	0.731055
0.227038425492	0.0705248359888	0.731055
0.227038425492	0.0707591377694	0.731055
0.227272727273	0.0707591377694	0.731055
0.227272727273	0.0709934395501	0.731055
0.227741330834	0.0709934395501	0.731055
0.227741330834	0.0714620431115	0.731055
0.227975632615	0.0714620431115	0.731055
0.227975632615	0.0716963448922	0.731055
0.228444236176	0.0716963448922	0.731055
0.228444236176	0.0719306466729	0.731055
0.228678537957	0.0719306466729	0.731055
0.228678537957	0.072633552015	0.731055
0.230552952202	0.072633552015	0.731055
0.230552952202	0.0731021555764	0.731055
0.231724461106	0.0731021555764	0.731055
0.231724461106	0.0735707591378	0.731055
0.234067478913	0.0735707591378	0.731055
0.234067478913	0.0738050609185	0.731055
0.238284910965	0.0738050609185	0.731055
0.238284910965	0.0742736644799	0.731055
0.238519212746	0.0742736644799	0.731055
0.238519212746	0.0745079662605	0.731055
0.238753514527	0.0745079662605	0.731055
0.238753514527	0.0752108716026	0.731055
0.23992502343	0.0752108716026	0.731055
0.23992502343	0.0763823805061	0.731055
0.242502343018	0.0763823805061	0.731055
0.242502343018	0.0773195876289	0.731055
0.244142455483	0.0773195876289	0.731055
0.244142455483	0.0775538894096	0.731055
0.244611059044	0.0775538894096	0.731055
0.244611059044	0.0777881911903	0.731055
0.245079662605	0.0777881911903	0.731055
0.245079662605	0.0780224929709	0.731055
0.252577319588	0.0780224929709	0.731055
0.252577319588	0.0782567947516	0.731055
0.256326148079	0.0782567947516	0.731055
0.256326148079	0.078725398313	0.731055
0.257263355201	0.078725398313	0.731055
0.257263355201	0.0789597000937	0.731055
0.262183692596	0.0789597000937	0.731055
0.262183692596	0.0798969072165	0.731055
0.263120899719	0.0798969072165	0.731055
0.263120899719	0.0803655107779	0.731055
0.264292408622	0.0803655107779	0.731055
0.264292408622	0.08106841612	0.731055
0.267338331771	0.08106841612	0.731055
0.267338331771	0.0813027179007	0.731055
0.267572633552	0.0813027179007	0.731055
0.267572633552	0.0815370196813	0.731055
0.274601686973	0.0815370196813	0.731055
0.274601686973	0.081771321462	0.731055
0.275773195876	0.081771321462	0.731055
0.275773195876	0.0822399250234	0.731055
0.276007497657	0.0822399250234	0.731055
0.276007497657	0.084114339269	0.731055
0.278584817245	0.084114339269	0.731055
0.278584817245	0.0848172446111	0.731055
0.279287722587	0.0848172446111	0.731055
0.279287722587	0.0850515463918	0.731055
0.28045923149	0.0850515463918	0.731055
0.28045923149	0.0855201499531	0.731055
0.283505154639	0.0855201499531	0.731055
0.283505154639	0.0862230552952	0.731055
0.290065604499	0.0862230552952	0.731055
0.290065604499	0.0864573570759	0.731055
0.291471415183	0.0864573570759	0.731055
0.291471415183	0.0869259606373	0.731055
0.291705716963	0.0869259606373	0.731055
0.291705716963	0.087160262418	0.731055
0.292174320525	0.087160262418	0.731055
0.292174320525	0.0873945641987	0.731055
0.292408622306	0.0873945641987	0.731055
0.292408622306	0.0880974695408	0.731055
0.296157450797	0.0880974695408	0.731055
0.296157450797	0.0913776944705	0.731055
0.297563261481	0.0913776944705	0.731055
0.297563261481	0.0916119962512	0.731055
0.304358013121	0.0916119962512	0.731055
0.304358013121	0.0927835051546	0.731055
0.304592314902	0.0927835051546	0.731055
0.304592314902	0.0937207122774	0.731055
0.305998125586	0.0937207122774	0.731055
0.305998125586	0.0939550140581	0.731055
0.306232427366	0.0939550140581	0.731055
0.306232427366	0.0941893158388	0.731055
0.306466729147	0.0941893158388	0.731055
0.306466729147	0.0944236176195	0.731055
0.30740393627	0.0944236176195	0.731055
0.30740393627	0.0946579194002	0.731055
0.314667291471	0.0946579194002	0.731055
0.314667291471	0.0948922211809	0.731055
0.318416119963	0.0948922211809	0.731055
0.318416119963	0.0953608247423	0.731055
0.318884723524	0.0953608247423	0.731055
0.318884723524	0.0960637300843	0.731055
0.319119025305	0.0960637300843	0.731055
0.319119025305	0.0965323336457	0.731055
0.322164948454	0.0965323336457	0.731055
0.322164948454	0.0967666354264	0.731055
0.322399250234	0.0967666354264	0.731055
0.322399250234	0.0970009372071	0.731055
0.325445173383	0.0970009372071	0.731055
0.325445173383	0.0974695407685	0.731055
0.326148078725	0.0974695407685	0.731055
0.326148078725	0.0995782567948	0.731055
0.327319587629	0.0995782567948	0.731055
0.327319587629	0.100281162137	0.731055
0.32755388941	0.100281162137	0.731055
0.32755388941	0.100749765698	0.731055
0.328959700094	0.100749765698	0.731055
0.328959700094	0.100984067479	0.731055
0.329194001874	0.100984067479	0.731055
0.329194001874	0.10121836926	0.731055
0.329428303655	0.10121836926	0.731055
0.329428303655	0.10145267104	0.731055
0.329662605436	0.10145267104	0.731055
0.329662605436	0.102155576382	0.731055
0.335285848172	0.102155576382	0.731055
0.335285848172	0.103327085286	0.731055
0.338097469541	0.103327085286	0.731055
0.338097469541	0.103795688847	0.731055
0.339034676664	0.103795688847	0.731055
0.339034676664	0.104498594189	0.731055
0.340674789128	0.104498594189	0.731055
0.340674789128	0.10473289597	0.731055
0.343486410497	0.10473289597	0.731055
0.343486410497	0.104967197751	0.731055
0.343720712277	0.104967197751	0.731055
0.343720712277	0.105201499531	0.731055
0.345126522962	0.105201499531	0.731055
0.345126522962	0.107310215558	0.731055
0.348875351453	0.107310215558	0.731055
0.348875351453	0.108716026242	0.731055
0.350984067479	0.108716026242	0.731055
0.350984067479	0.108950328022	0.731055
0.353561387067	0.108950328022	0.731055
0.353561387067	0.109418931584	0.731055
0.354029990628	0.109418931584	0.731055
0.354029990628	0.110590440487	0.731055
0.355670103093	0.110590440487	0.731055
0.355670103093	0.110824742268	0.731055
0.355904404873	0.110824742268	0.731055
0.355904404873	0.111059044049	0.731055
0.356841611996	0.111059044049	0.731055
0.356841611996	0.111293345829	0.731055
0.358716026242	0.111293345829	0.731055
0.358716026242	0.111996251172	0.731055
0.358950328022	0.111996251172	0.731055
0.358950328022	0.112933458294	0.731055
0.361059044049	0.112933458294	0.731055
0.361059044049	0.113167760075	0.731055
0.362464854733	0.113167760075	0.731055
0.362464854733	0.113402061856	0.731055
0.363870665417	0.113402061856	0.731055
0.363870665417	0.113636363636	0.731055
0.366916588566	0.113636363636	0.731055
0.366916588566	0.114104967198	0.731055
0.369025304592	0.114104967198	0.731055
0.369025304592	0.114339268978	0.731055
0.371836925961	0.114339268978	0.731055
0.371836925961	0.11480787254	0.731055
0.372071227741	0.11480787254	0.731055
0.372071227741	0.115042174321	0.731055
0.372539831303	0.115042174321	0.731055
0.372539831303	0.115510777882	0.731055
0.374179943768	0.115510777882	0.731055
0.374179943768	0.115979381443	0.731055
0.376288659794	0.115979381443	0.731055
0.376288659794	0.116682286785	0.731055
0.376757263355	0.116682286785	0.731055
0.376757263355	0.117385192127	0.731055
0.376991565136	0.117385192127	0.731055
0.376991565136	0.117619493908	0.731055
0.379803186504	0.117619493908	0.731055
0.379803186504	0.119728209934	0.731055
0.380037488285	0.119728209934	0.731055
0.380037488285	0.120196813496	0.731055
0.387300843486	0.120196813496	0.731055
0.387300843486	0.120431115276	0.731055
0.387769447048	0.120431115276	0.731055
0.387769447048	0.120665417057	0.731055
0.38847235239	0.120665417057	0.731055
0.38847235239	0.120899718838	0.731055
0.393392689784	0.120899718838	0.731055
0.393392689784	0.121134020619	0.731055
0.393861293346	0.121134020619	0.731055
0.393861293346	0.123477038425	0.731055
0.396907216495	0.123477038425	0.731055
0.396907216495	0.125585754452	0.731055
0.400187441425	0.125585754452	0.731055
0.400187441425	0.126054358013	0.731055
0.403467666354	0.126054358013	0.731055
0.403467666354	0.126522961575	0.731055
0.407919400187	0.126522961575	0.731055
0.407919400187	0.127694470478	0.731055
0.412605435801	0.127694470478	0.731055
0.412605435801	0.128865979381	0.731055
0.414011246485	0.128865979381	0.731055
0.414011246485	0.129568884724	0.731055
0.416354264292	0.129568884724	0.731055
0.416354264292	0.130506091846	0.731055
0.421977507029	0.130506091846	0.731055
0.421977507029	0.130740393627	0.731055
0.42221180881	0.130740393627	0.731055
0.42221180881	0.130974695408	0.731055
0.424554826617	0.130974695408	0.731055
0.424554826617	0.132614807873	0.731055
0.424789128397	0.132614807873	0.731055
0.424789128397	0.133552014995	0.731055
0.426194939082	0.133552014995	0.731055
0.426194939082	0.134020618557	0.731055
0.430880974695	0.134020618557	0.731055
0.430880974695	0.136832239925	0.731055
0.43252108716	0.136832239925	0.731055
0.43252108716	0.137769447048	0.731055
0.443064667291	0.137769447048	0.731055
0.443064667291	0.138003748828	0.731055
0.443767572634	0.138003748828	0.731055
0.443767572634	0.13847235239	0.731055
0.451030927835	0.13847235239	0.731055
0.451030927835	0.139643861293	0.731055
0.459231490159	0.139643861293	0.731055
0.459231490159	0.140112464855	0.731055
0.467666354264	0.140112464855	0.731055
0.467666354264	0.140581068416	0.731055
0.471883786317	0.140581068416	0.731055
0.471883786317	0.141518275539	0.731055
0.475866916589	0.141518275539	0.731055
0.475866916589	0.14175257732	0.731055
0.476101218369	0.14175257732	0.731055
0.476101218369	0.142221180881	0.731055
0.477507029053	0.142221180881	0.731055
0.477507029053	0.142455482662	0.731055
0.478209934396	0.142455482662	0.731055
0.478209934396	0.142689784442	0.731055
0.494845360825	0.142689784442	0.731055
0.494845360825	0.142924086223	0.731055
0.495079662605	0.142924086223	0.731055
0.495079662605	0.144798500469	0.731055
0.49671977507	0.144798500469	0.731055
0.49671977507	0.145032802249	0.731055
0.496954076851	0.145032802249	0.731055
0.496954076851	0.146204311153	0.731055
0.498828491097	0.146204311153	0.731055
0.498828491097	0.146438612933	0.731055
0.499062792877	0.146438612933	0.731055
0.499062792877	0.146672914714	0.731055
0.500702905342	0.146672914714	0.731055
0.500702905342	0.147375820056	0.731055
0.50351452671	0.147375820056	0.731055
0.50351452671	0.148078725398	0.731055
0.506560449859	0.148078725398	0.731055
0.506560449859	0.14854732896	0.731055
0.507731958763	0.14854732896	0.731055
0.507731958763	0.14878163074	0.731055
0.512183692596	0.14878163074	0.731055
0.512183692596	0.149250234302	0.731055
0.512417994377	0.149250234302	0.731055
0.512417994377	0.149718837863	0.731055
0.514058106842	0.149718837863	0.731055
0.514058106842	0.152296157451	0.731055
0.522492970947	0.152296157451	0.731055
0.522492970947	0.152764761012	0.731055
0.523430178069	0.152764761012	0.731055
0.523430178069	0.152999062793	0.731055
0.523898781631	0.152999062793	0.731055
0.523898781631	0.155107778819	0.731055
0.529053420806	0.155107778819	0.731055
0.529053420806	0.156747891284	0.731055
0.532333645736	0.156747891284	0.731055
0.532333645736	0.156982193065	0.731055
0.53373945642	0.156982193065	0.731055
0.53373945642	0.157216494845	0.731055
0.545923149016	0.157216494845	0.731055
0.545923149016	0.159090909091	0.731055
0.546157450797	0.159090909091	0.731055
0.546157450797	0.159325210872	0.731055
0.546626054358	0.159325210872	0.731055
0.546626054358	0.160028116214	0.731055
0.549437675726	0.160028116214	0.731055
0.549437675726	0.160496719775	0.731055
0.549671977507	0.160496719775	0.731055
0.549671977507	0.160731021556	0.731055
0.549906279288	0.160731021556	0.731055
0.549906279288	0.160965323336	0.731055
0.555529522024	0.160965323336	0.731055
0.555529522024	0.163074039363	0.731055
0.560215557638	0.163074039363	0.731055
0.560215557638	0.163542642924	0.731055
0.562792877226	0.163542642924	0.731055
0.562792877226	0.163776944705	0.731055
0.563261480787	0.163776944705	0.731055
0.563261480787	0.164011246485	0.731055
0.565604498594	0.164011246485	0.731055
0.565604498594	0.165182755389	0.731055
0.577085285848	0.165182755389	0.731055
0.577085285848	0.16541705717	0.731055
0.580599812559	0.16541705717	0.731055
0.580599812559	0.16565135895	0.731055
0.580834114339	0.16565135895	0.731055
0.580834114339	0.165885660731	0.731055
0.583880037488	0.165885660731	0.731055
0.583880037488	0.166119962512	0.731055
0.588566073102	0.166119962512	0.731055
0.588566073102	0.166588566073	0.731055
0.59114339269	0.166588566073	0.731055
0.59114339269	0.168228678538	0.731055
0.592549203374	0.168228678538	0.731055
0.592549203374	0.16893158388	0.731055
0.592783505155	0.16893158388	0.731055
0.592783505155	0.169165885661	0.731055
0.598875351453	0.169165885661	0.731055
0.598875351453	0.170337394564	0.731055
0.599343955014	0.170337394564	0.731055
0.599343955014	0.170571696345	0.731055
0.599578256795	0.170571696345	0.731055
0.599578256795	0.170805998126	0.731055
0.600046860356	0.170805998126	0.731055
0.600046860356	0.171508903468	0.731055
0.60121836926	0.171508903468	0.731055
0.60121836926	0.171977507029	0.731055
0.603092783505	0.171977507029	0.731055
0.603092783505	0.17244611059	0.731055
0.603327085286	0.17244611059	0.731055
0.603327085286	0.173617619494	0.731055
0.604029990628	0.173617619494	0.731055
0.604029990628	0.173851921275	0.731055
0.604264292409	0.173851921275	0.731055
0.604264292409	0.174320524836	0.731055
0.606841611996	0.174320524836	0.731055
0.606841611996	0.174789128397	0.731055
0.607778819119	0.174789128397	0.731055
0.607778819119	0.175023430178	0.731055
0.6080131209	0.175023430178	0.731055
0.6080131209	0.17572633552	0.731055
0.610356138707	0.17572633552	0.731055
0.610356138707	0.175960637301	0.731055
0.612933458294	0.175960637301	0.731055
0.612933458294	0.176194939082	0.731055
0.614104967198	0.176194939082	0.731055
0.614104967198	0.176429240862	0.731055
0.617150890347	0.176429240862	0.731055
0.617150890347	0.176897844424	0.731055
0.619962511715	0.176897844424	0.731055
0.619962511715	0.177600749766	0.731055
0.62160262418	0.177600749766	0.731055
0.62160262418	0.177835051546	0.731055
0.621836925961	0.177835051546	0.731055
0.621836925961	0.178303655108	0.731055
0.62839737582	0.178303655108	0.731055
0.62839737582	0.179240862231	0.731055
0.629568884724	0.179240862231	0.731055
0.629568884724	0.180880974695	0.731055
0.630271790066	0.180880974695	0.731055
0.630271790066	0.181115276476	0.731055
0.633317713215	0.181115276476	0.731055
0.633317713215	0.181349578257	0.731055
0.633786316776	0.181349578257	0.731055
0.633786316776	0.181818181818	0.731055
0.634020618557	0.181818181818	0.731055
0.634020618557	0.183458294283	0.731055
0.638706654171	0.183458294283	0.731055
0.638706654171	0.184161199625	0.731055
0.638940955951	0.184161199625	0.731055
0.638940955951	0.185332708529	0.731055
0.639643861293	0.185332708529	0.731055
0.639643861293	0.186269915651	0.731055
0.639878163074	0.186269915651	0.731055
0.639878163074	0.186504217432	0.731055
0.640112464855	0.186504217432	0.731055
0.640112464855	0.186972820993	0.731055
0.642221180881	0.186972820993	0.731055
0.642221180881	0.187207122774	0.731055
0.642455482662	0.187207122774	0.731055
0.642455482662	0.187441424555	0.731055
0.642689784442	0.187441424555	0.731055
0.642689784442	0.187675726336	0.731055
0.642924086223	0.187675726336	0.731055
0.642924086223	0.188612933458	0.731055
0.646438612933	0.188612933458	0.731055
0.646438612933	0.1893158388	0.731055
0.646672914714	0.1893158388	0.731055
0.646672914714	0.189550140581	0.731055
0.647844423618	0.189550140581	0.731055
0.647844423618	0.190253045923	0.731055
0.648078725398	0.190253045923	0.731055
0.648078725398	0.191893158388	0.731055
0.649718837863	0.191893158388	0.731055
0.649718837863	0.192830365511	0.731055
0.650656044986	0.192830365511	0.731055
0.650656044986	0.193767572634	0.731055
0.651827553889	0.193767572634	0.731055
0.651827553889	0.194236176195	0.731055
0.652764761012	0.194236176195	0.731055
0.652764761012	0.194470477976	0.731055
0.655576382381	0.194470477976	0.731055
0.655576382381	0.194704779756	0.731055
0.655810684161	0.194704779756	0.731055
0.655810684161	0.194939081537	0.731055
0.658388003749	0.194939081537	0.731055
0.658388003749	0.195407685098	0.731055
0.65862230553	0.195407685098	0.731055
0.65862230553	0.195641986879	0.731055
0.660496719775	0.195641986879	0.731055
0.660496719775	0.19587628866	0.731055
0.660965323336	0.19587628866	0.731055
0.660965323336	0.19611059044	0.731055
0.661199625117	0.19611059044	0.731055
0.661199625117	0.196344892221	0.731055
0.661668228679	0.196344892221	0.731055
0.661668228679	0.196579194002	0.731055
0.661902530459	0.196579194002	0.731055
0.661902530459	0.196813495783	0.731055
0.66213683224	0.196813495783	0.731055
0.66213683224	0.197282099344	0.731055
0.663308341143	0.197282099344	0.731055
0.663308341143	0.197750702905	0.731055
0.666822867854	0.197750702905	0.731055
0.666822867854	0.198453608247	0.731055
0.667525773196	0.198453608247	0.731055
0.667525773196	0.198922211809	0.731055
0.669165885661	0.198922211809	0.731055
0.669165885661	0.19915651359	0.731055
0.671977507029	0.19915651359	0.731055
0.671977507029	0.200328022493	0.731055
0.674789128397	0.200328022493	0.731055
0.674789128397	0.200796626054	0.731055
0.675023430178	0.200796626054	0.731055
0.675023430178	0.201030927835	0.731055
0.675257731959	0.201030927835	0.731055
0.675257731959	0.201499531396	0.731055
0.675492033739	0.201499531396	0.731055
0.675492033739	0.202436738519	0.731055
0.678772258669	0.202436738519	0.731055
0.678772258669	0.2026710403	0.731055
0.679240862231	0.2026710403	0.731055
0.679240862231	0.203842549203	0.731055
0.680880974695	0.203842549203	0.731055
0.680880974695	0.204076850984	0.731043
0.68252108716	0.204076850984	0.730894
0.68252108716	0.204545454545	0.730843
0.682989690722	0.204545454545	0.730821
0.682989690722	0.204779756326	0.730798
0.685098406748	0.204779756326	0.730626
0.685098406748	0.205014058107	0.730619
0.686269915651	0.205014058107	0.730491
0.686269915651	0.205248359888	0.730473
0.6893158388	0.205248359888	0.730261
0.6893158388	0.205482661668	0.730231
0.689550140581	0.205482661668	0.730221
0.689550140581	0.205716963449	0.730206
0.690487347704	0.205716963449	0.730127
0.690487347704	0.20595126523	0.730124
0.691658856607	0.20595126523	0.72998
0.691658856607	0.20618556701	0.729968
0.692361761949	0.20618556701	0.729943
0.692361761949	0.206419868791	0.729918
0.693298969072	0.206419868791	0.729805
0.693298969072	0.206654170572	0.729785
0.694236176195	0.206654170572	0.729728
0.694236176195	0.207122774133	0.729725
0.69611059044	0.207122774133	0.729548
0.69611059044	0.207591377694	0.729516
0.696813495783	0.207591377694	0.729429
0.696813495783	0.207825679475	0.729398
0.698219306467	0.207825679475	0.729326
0.698219306467	0.208059981256	0.729285
0.698687910028	0.208059981256	0.729225
0.698687910028	0.208294283037	0.729222
0.701265229616	0.208294283037	0.729055
0.701265229616	0.208528584817	0.728988
0.702202436739	0.208528584817	0.72894
0.702202436739	0.208762886598	0.728901
0.703608247423	0.208762886598	0.72873
0.703608247423	0.208997188379	0.728708
0.704311152765	0.208997188379	0.728655
0.704311152765	0.20946579194	0.728637
0.704779756326	0.20946579194	0.728583
0.704779756326	0.209700093721	0.728575
0.707357075914	0.209700093721	0.728399
0.707357075914	0.209934395501	0.728365
0.708997188379	0.209934395501	0.728229
0.708997188379	0.210168697282	0.728225
0.709700093721	0.210168697282	0.728214
0.709700093721	0.210402999063	0.728169
0.711808809747	0.210402999063	0.727913
0.711808809747	0.210637300843	0.727874
0.712043111528	0.210637300843	0.727857
0.712043111528	0.210871602624	0.727856
0.715791940019	0.210871602624	0.727661
0.715791940019	0.211105904405	0.72765
0.71626054358	0.211105904405	0.727584
0.71626054358	0.211340206186	0.727568
0.716729147142	0.211340206186	0.727543
0.716729147142	0.211574507966	0.727541
0.718134957826	0.211574507966	0.727431
0.718134957826	0.211808809747	0.727428
0.722586691659	0.211808809747	0.727207
0.722586691659	0.212043111528	0.727205
0.723758200562	0.212043111528	0.727132
0.723758200562	0.212277413308	0.727125
0.725164011246	0.212277413308	0.727033
0.725164011246	0.212511715089	0.726992
0.727975632615	0.212511715089	0.72678
0.727975632615	0.21274601687	0.726767
0.728444236176	0.21274601687	0.726741
0.728444236176	0.21298031865	0.726693
0.728678537957	0.21298031865	0.726692
0.728678537957	0.213214620431	0.726677
0.728912839738	0.213214620431	0.726618
0.728912839738	0.213448922212	0.726611
0.731255857545	0.213448922212	0.726305
0.731255857545	0.213683223993	0.726258
0.732895970009	0.213683223993	0.726087
0.732895970009	0.213917525773	0.726059
0.73313027179	0.213917525773	0.726027
0.73313027179	0.214151827554	0.72602
0.733833177132	0.214151827554	0.725996
0.733833177132	0.214386129335	0.725993
0.739456419869	0.214386129335	0.725441
0.739456419869	0.214620431115	0.725436
0.73992502343	0.214620431115	0.725392
0.73992502343	0.214854732896	0.725392
0.741330834114	0.214854732896	0.725255
0.741330834114	0.215089034677	0.725248
0.741565135895	0.215089034677	0.725163
0.741565135895	0.215323336457	0.725143
0.743439550141	0.215323336457	0.725054
0.743439550141	0.215557638238	0.725
0.747891283974	0.215557638238	0.724583
0.747891283974	0.215791940019	0.724489
0.751405810684	0.215791940019	0.724232
0.751405810684	0.216026241799	0.724217
0.751640112465	0.216026241799	0.724155
0.751640112465	0.21626054358	0.724142
0.752108716026	0.21626054358	0.724121
0.752108716026	0.216494845361	0.724116
0.752811621368	0.216494845361	0.7241
0.752811621368	0.216729147142	0.724063
0.75328022493	0.216729147142	0.724044
0.75328022493	0.216963448922	0.724019
0.756091846298	0.216963448922	0.723868
0.756091846298	0.217197750703	0.723858
0.758434864105	0.217197750703	0.723646
0.758434864105	0.217432052484	0.723646
0.762183692596	0.217432052484	0.723212
0.762183692596	0.217666354264	0.723191
0.762417994377	0.217666354264	0.723167
0.762417994377	0.217900656045	0.723087
0.764761012184	0.217900656045	0.722818
0.764761012184	0.218369259606	0.722744
0.765932521087	0.218369259606	0.722663
0.765932521087	0.218603561387	0.722628
0.767104029991	0.218603561387	0.722442
0.767104029991	0.218837863168	0.722436
0.77038425492	0.218837863168	0.722116
0.77038425492	0.219072164948	0.722098
0.770618556701	0.219072164948	0.722041
0.770618556701	0.219306466729	0.722012
0.771790065604	0.219306466729	0.721909
0.771790065604	0.21954076851	0.721894
0.773195876289	0.21954076851	0.721761
0.773195876289	0.219775070291	0.72175
0.774367385192	0.219775070291	0.721635
0.774367385192	0.220009372071	0.721579
0.775070290534	0.220009372071	0.721529
0.775070290534	0.220477975633	0.721487
0.775304592315	0.220477975633	0.721395
0.775304592315	0.220712277413	0.721379
0.776007497657	0.220712277413	0.721316
0.776007497657	0.220946579194	0.721269
0.778116213683	0.220946579194	0.721145
0.778116213683	0.221180880975	0.721133
0.782802249297	0.221180880975	0.720708
0.782802249297	0.221649484536	0.720579
0.784910965323	0.221649484536	0.720493
0.784910965323	0.221883786317	0.72049
0.78725398313	0.221883786317	0.720332
0.78725398313	0.222118088097	0.720321
0.787956888472	0.222118088097	0.720276
0.787956888472	0.222352389878	0.72026
0.788894095595	0.222352389878	0.720246
0.788894095595	0.222586691659	0.72024
0.789597000937	0.222586691659	0.720103
0.789597000937	0.22282099344	0.720099
0.79053420806	0.22282099344	0.720018
0.79053420806	0.22305529522	0.720013
0.791940018744	0.22305529522	0.71993
0.791940018744	0.223289597001	0.719905
0.795454545455	0.223289597001	0.71965
0.795454545455	0.223523898782	0.719639
0.797797563261	0.223523898782	0.719556
0.797797563261	0.223758200562	0.719526
0.799671977507	0.223758200562	0.719319
0.799671977507	0.223992502343	0.71931
0.802014995314	0.223992502343	0.719076
0.802014995314	0.224226804124	0.719066
0.802952202437	0.224226804124	0.719053
0.802952202437	0.224461105904	0.718966
0.806466729147	0.224461105904	0.718578
0.806466729147	0.224695407685	0.718525
0.80740393627	0.224695407685	0.718451
0.80740393627	0.225164011246	0.718418
0.808341143393	0.225164011246	0.718361
0.808341143393	0.225398313027	0.718339
0.814667291471	0.225398313027	0.717835
0.814667291471	0.225632614808	0.71783
0.815838800375	0.225632614808	0.717668
0.815838800375	0.225866916589	0.717668
0.816073102156	0.225866916589	0.71764
0.816073102156	0.226101218369	0.717639
0.817947516401	0.226101218369	0.717433
0.817947516401	0.22633552015	0.717411
0.818181818182	0.22633552015	0.717403
0.818181818182	0.226569821931	0.71738
0.819353327085	0.226569821931	0.717268
0.819353327085	0.226804123711	0.717261
0.823102155576	0.226804123711	0.716875
0.823102155576	0.227038425492	0.716862
0.826382380506	0.227038425492	0.71659
0.826382380506	0.227272727273	0.716586
0.830365510778	0.227272727273	0.716394
0.830365510778	0.227507029053	0.716391
0.832239925023	0.227507029053	0.716298
0.832239925023	0.227741330834	0.716284
0.83458294283	0.227741330834	0.716138
0.83458294283	0.228209934396	0.716082
0.838800374883	0.228209934396	0.715845
0.838800374883	0.228444236176	0.715752
0.839268978444	0.228444236176	0.71566
0.839268978444	0.228678537957	0.715599
0.839971883786	0.228678537957	0.715541
0.839971883786	0.228912839738	0.71552
0.842314901593	0.228912839738	0.715386
0.842314901593	0.229381443299	0.715318
0.845126522962	0.229381443299	0.715066
0.845126522962	0.22961574508	0.715022
0.849343955014	0.22961574508	0.714611
0.849343955014	0.22985004686	0.714593
0.85121836926	0.22985004686	0.714468
0.85121836926	0.230084348641	0.714451
0.854498594189	0.230084348641	0.714304
0.854498594189	0.230318650422	0.714302
0.855435801312	0.230318650422	0.714249
0.855435801312	0.230552952202	0.714235
0.856373008435	0.230552952202	0.714165
0.856373008435	0.230787253983	0.714158
0.857075913777	0.230787253983	0.714142
0.857075913777	0.231021555764	0.714126
0.857544517338	0.231021555764	0.714083
0.857544517338	0.231255857545	0.714078
0.85824742268	0.231255857545	0.713986
0.85824742268	0.231490159325	0.713981
0.859887535145	0.231490159325	0.71393
0.859887535145	0.231724461106	0.713751
0.860356138707	0.231724461106	0.713707
0.860356138707	0.231958762887	0.713659
0.862933458294	0.231958762887	0.713364
0.862933458294	0.232193064667	0.713356
0.864339268978	0.232193064667	0.713226
0.864339268978	0.232427366448	0.713218
0.86808809747	0.232427366448	0.712952
0.86808809747	0.232895970009	0.712937
0.868556701031	0.232895970009	0.712924
0.868556701031	0.233364573571	0.712846
0.869962511715	0.233364573571	0.71277
0.869962511715	0.233833177132	0.712673
0.872071227741	0.233833177132	0.712575
0.872071227741	0.234067478913	0.712566
0.872539831303	0.234067478913	0.712553
0.872539831303	0.234301780694	0.712545
0.873242736645	0.234301780694	0.712466
0.873242736645	0.234536082474	0.712463
0.876054358013	0.234536082474	0.712212
0.876054358013	0.234770384255	0.712209
0.877694470478	0.234770384255	0.712083
0.877694470478	0.235004686036	0.712027
0.880037488285	0.235004686036	0.711815
0.880037488285	0.235473289597	0.7118
0.882146204311	0.235473289597	0.711716
0.882146204311	0.235707591378	0.711706
0.882380506092	0.235707591378	0.7117
0.882380506092	0.23641049672	0.71169
0.883317713215	0.23641049672	0.711663
0.883317713215	0.2366447985	0.711663
0.884957825679	0.2366447985	0.71153
0.884957825679	0.236879100281	0.71152
0.886129334583	0.236879100281	0.711463
0.886129334583	0.237113402062	0.711433
0.886363636364	0.237113402062	0.711398
0.886363636364	0.237347703843	0.711375
0.888003748828	0.237347703843	0.711233
0.888003748828	0.237582005623	0.711232
0.888706654171	0.237582005623	0.711182
0.888706654171	0.237816307404	0.711168
0.889643861293	0.237816307404	0.711045
0.889643861293	0.238050609185	0.711038
0.890815370197	0.238050609185	0.710978
0.890815370197	0.238284910965	0.71096
0.892455482662	0.238284910965	0.710838
0.892455482662	0.238519212746	0.710832
0.892689784442	0.238519212746	0.710831
0.892689784442	0.238753514527	0.710813
0.898313027179	0.238753514527	0.710312
0.898313027179	0.238987816307	0.710308
0.900421743205	0.238987816307	0.710144
0.900421743205	0.239222118088	0.710131
0.901124648547	0.239222118088	0.710092
0.901124648547	0.239456419869	0.710088
0.901827553889	0.239456419869	0.71
0.901827553889	0.23992502343	0.709986
0.903233364574	0.23992502343	0.709939
0.903233364574	0.240159325211	0.709921
0.903936269916	0.240159325211	0.709857
0.903936269916	0.240627928772	0.70985
0.906279287723	0.240627928772	0.70958
0.906279287723	0.241096532334	0.709561
0.907216494845	0.241096532334	0.709443
0.907216494845	0.241565135895	0.709406
0.907685098407	0.241565135895	0.709359
0.907685098407	0.241799437676	0.709339
0.909090909091	0.241799437676	0.709246
0.909090909091	0.242033739456	0.709242
0.912605435801	0.242033739456	0.708881
0.912605435801	0.242268041237	0.70886
0.914948453608	0.242268041237	0.708594
0.914948453608	0.242502343018	0.708573
0.91541705717	0.242502343018	0.708551
0.91541705717	0.242736644799	0.708538
0.91565135895	0.242736644799	0.708536
0.91565135895	0.24320524836	0.708491
0.916119962512	0.24320524836	0.708352
0.916119962512	0.243439550141	0.708325
0.916822867854	0.243439550141	0.70827
0.916822867854	0.243673851921	0.708253
0.917057169634	0.243673851921	0.70825
0.917057169634	0.243908153702	0.708236
0.918462980319	0.243908153702	0.708163
0.918462980319	0.244376757263	0.70813
0.921743205248	0.244376757263	0.707646
0.921743205248	0.244611059044	0.707623
0.924789128397	0.244611059044	0.707265
0.924789128397	0.244845360825	0.707229
0.925257731959	0.244845360825	0.707172
0.925257731959	0.245079662605	0.707162
0.92572633552	0.245079662605	0.707118
0.92572633552	0.245313964386	0.707102
0.926429240862	0.245313964386	0.707006
0.926429240862	0.245548266167	0.706988
0.927600749766	0.245548266167	0.706894
0.927600749766	0.246016869728	0.706774
0.928069353327	0.246016869728	0.706746
0.928069353327	0.246251171509	0.706727
0.929943767573	0.246251171509	0.706597
0.929943767573	0.24648547329	0.706594
0.931115276476	0.24648547329	0.706554
0.931115276476	0.24671977507	0.706544
0.932052483599	0.24671977507	0.706434
0.932052483599	0.246954076851	0.706407
0.933458294283	0.246954076851	0.706324
0.933458294283	0.247188378632	0.706291
0.934395501406	0.247188378632	0.706248
0.934395501406	0.247422680412	0.706248
0.938847235239	0.247422680412	0.705895
0.938847235239	0.247656982193	0.705881
0.941190253046	0.247656982193	0.705735
0.941190253046	0.247891283974	0.705657
0.94587628866	0.247891283974	0.705285
0.94587628866	0.248125585754	0.705274
0.950093720712	0.248125585754	0.704854
0.950093720712	0.248359887535	0.70483
0.9526710403	0.248359887535	0.704696
0.9526710403	0.248594189316	0.704691
0.953608247423	0.248594189316	0.704585
0.953608247423	0.248828491097	0.704544
0.955716963449	0.248828491097	0.704442
0.955716963449	0.249297094658	0.704437
0.95618556701	0.249297094658	0.704418
0.95618556701	0.249531396439	0.704404
0.956419868791	0.249531396439	0.70437
0.956419868791	0.249765698219	0.704323
0.95946579194	0.249765698219	0.70407
0.95946579194	0.25	0.70406
0.961105904405	0.25	0.703935
0.961105904405	0.250234301781	0.703933
0.965557638238	0.250234301781	0.703462
0.965557638238	0.250468603561	0.703445
0.967900656045	0.250468603561	0.703235
0.967900656045	0.250702905342	0.703229
0.971180880975	0.250702905342	0.702933
0.971180880975	0.250937207123	0.702897
0.972352389878	0.250937207123	0.702838
0.972352389878	0.251171508903	0.702835
0.97633552015	0.251171508903	0.702587
0.97633552015	0.251405810684	0.702586
0.976804123711	0.251405810684	0.702572
0.976804123711	0.251640112465	0.702562
0.980552952202	0.251640112465	0.70233
0.980552952202	0.252108716026	0.702303
0.9866447985	0.252108716026	0.701937
0.9866447985	0.252343017807	0.701923
0.988987816307	0.252343017807	0.701717
0.988987816307	0.252577319588	0.701687
0.989222118088	0.252577319588	0.701687
0.989222118088	0.252811621368	0.701647
0.991096532334	0.252811621368	0.701426
0.991096532334	0.253045923149	0.701412
0.992268041237	0.253045923149	0.701315
0.992268041237	0.25328022493	0.70127
0.992736644799	0.25328022493	0.701259
0.992736644799	0.25351452671	0.701169
0.994611059044	0.25351452671	0.700819
0.994611059044	0.253748828491	0.700817
0.996016869728	0.253748828491	0.700787
0.996016869728	0.253983130272	0.70077
0.997656982193	0.253983130272	0.700667
0.997656982193	0.254217432052	0.700655
0.999062792877	0.254217432052	0.700562
0.999062792877	0.254451733833	0.700541
0.999531396439	0.254451733833	0.700446
0.999531396439	0.254686035614	0.700442
1.0	0.254686035614	0.700423
1.0	0.254920337395	0.700411
1.00140581068	0.254920337395	0.700334
1.00140581068	0.255154639175	0.700234
1.00374882849	0.255154639175	0.700102
1.00374882849	0.255388940956	0.7001
1.00492033739	0.255388940956	0.700028
1.00492033739	0.255623242737	0.699998
1.0072633552	0.255623242737	0.699808
1.0072633552	0.255857544517	0.699804
1.00820056232	0.255857544517	0.69969
1.00820056232	0.256091846298	0.699669
1.00913776945	0.256091846298	0.699578
1.00913776945	0.256326148079	0.699575
1.00984067479	0.256326148079	0.699561
1.00984067479	0.256560449859	0.699556
1.01077788191	0.256560449859	0.699448
1.01077788191	0.257029053421	0.699432
1.01358950328	0.257029053421	0.699279
1.01358950328	0.257263355201	0.699255
1.01827553889	0.257263355201	0.698844
1.01827553889	0.257497656982	0.698793
1.01874414246	0.257497656982	0.698784
1.01874414246	0.257731958763	0.698773
1.02014995314	0.257731958763	0.698661
1.02014995314	0.257966260544	0.698657
1.02038425492	0.257966260544	0.698639
1.02038425492	0.258200562324	0.698627
1.0206185567	0.258200562324	0.698616
1.0206185567	0.258434864105	0.698616
1.02108716026	0.258434864105	0.698601
1.02108716026	0.258669165886	0.698577
1.02225866917	0.258669165886	0.698518
1.02225866917	0.258903467666	0.698517
1.02717900656	0.258903467666	0.697939
1.02717900656	0.259137769447	0.697938
1.02764761012	0.259137769447	0.697915
1.02764761012	0.259606373008	0.697872
1.02835051546	0.259606373008	0.697848
1.02835051546	0.259840674789	0.697845
1.02952202437	0.259840674789	0.697715
1.02952202437	0.260309278351	0.69771
1.02975632615	0.260309278351	0.697691
1.02975632615	0.260543580131	0.697673
1.03561387067	0.260543580131	0.697244
1.03561387067	0.260777881912	0.697242
1.03655107779	0.260777881912	0.697178
1.03655107779	0.261012183693	0.69714
1.03865979381	0.261012183693	0.69701
1.03865979381	0.261246485473	0.697004
1.04029990628	0.261246485473	0.696822
1.04029990628	0.261480787254	0.696813
1.0412371134	0.261480787254	0.696721
1.0412371134	0.261949390815	0.696664
1.04170571696	0.261949390815	0.696645
1.04170571696	0.262183692596	0.696634
1.04358013121	0.262183692596	0.696545
1.04358013121	0.262417994377	0.696533
1.04498594189	0.262417994377	0.69635
1.04498594189	0.262652296157	0.696328
1.04545454545	0.262652296157	0.696226
1.04545454545	0.2633552015	0.696159
1.05529522024	0.2633552015	0.695354
1.05529522024	0.26358950328	0.695353
1.05927835052	0.26358950328	0.695017
1.05927835052	0.263823805061	0.694975
1.0595126523	0.263823805061	0.694937
1.0595126523	0.264058106842	0.694926
1.05974695408	0.264058106842	0.694869
1.05974695408	0.264292408622	0.694835
1.05998125586	0.264292408622	0.694835
1.05998125586	0.264526710403	0.694783
1.06255857545	0.264526710403	0.694602
1.06255857545	0.264761012184	0.694577
1.06326148079	0.264761012184	0.694546
1.06326148079	0.264995313964	0.694544
1.07005623243	0.264995313964	0.693816
1.07005623243	0.265229615745	0.693814
1.07099343955	0.265229615745	0.693752
1.07099343955	0.265698219306	0.693732
1.07263355201	0.265698219306	0.693564
1.07263355201	0.265932521087	0.693513
1.07333645736	0.265932521087	0.693455
1.07333645736	0.266166822868	0.693385
1.07427366448	0.266166822868	0.693281
1.07427366448	0.266401124649	0.693276
1.08458294283	0.266401124649	0.692575
1.08458294283	0.26686972821	0.692533
1.08552014995	0.26686972821	0.692459
1.08552014995	0.267104029991	0.692426
1.08669165886	0.267104029991	0.692356
1.08669165886	0.267338331771	0.692342
1.08762886598	0.267338331771	0.692274
1.08762886598	0.267572633552	0.692254
1.09067478913	0.267572633552	0.692015
1.09067478913	0.267806935333	0.692007
1.09676663543	0.267806935333	0.691435
1.09676663543	0.268041237113	0.691428
1.10332708529	0.268041237113	0.690942
1.10332708529	0.268509840675	0.690887
1.10402999063	0.268509840675	0.690829
1.10402999063	0.268744142455	0.690827
1.10449859419	0.268744142455	0.690788
1.10449859419	0.268978444236	0.690768
1.10543580131	0.268978444236	0.690703
1.10543580131	0.269212746017	0.690685
1.10731021556	0.269212746017	0.690594
1.10731021556	0.269447047798	0.690592
1.10988753515	0.269447047798	0.690354
1.10988753515	0.269681349578	0.69033
1.11012183693	0.269681349578	0.69033
1.11012183693	0.269915651359	0.690284
1.11059044049	0.269915651359	0.690253
1.11059044049	0.27014995314	0.690247
1.11269915651	0.27014995314	0.690095
1.11269915651	0.27038425492	0.69005
1.11340206186	0.27038425492	0.689929
1.11340206186	0.270618556701	0.689911
1.1152764761	0.270618556701	0.689835
1.1152764761	0.270852858482	0.689825
1.11738519213	0.270852858482	0.689607
1.11738519213	0.271087160262	0.689582
1.11761949391	0.271087160262	0.68955
1.11761949391	0.271321462043	0.689532
1.11832239925	0.271321462043	0.68949
1.11832239925	0.271555763824	0.689486
1.11879100281	0.271555763824	0.689466
1.11879100281	0.271790065604	0.689455
1.11925960637	0.271790065604	0.689432
1.11925960637	0.272024367385	0.689421
1.12769447048	0.272024367385	0.688736
1.12769447048	0.272258669166	0.688729
1.13448922212	0.272258669166	0.688124
1.13448922212	0.272492970947	0.688123
1.13987816307	0.272492970947	0.687626
1.13987816307	0.272727272727	0.687621
1.14245548266	0.272727272727	0.687457
1.14245548266	0.272961574508	0.687427
1.14339268978	0.272961574508	0.687346
1.14339268978	0.273195876289	0.687307
1.14432989691	0.273195876289	0.687268
1.14432989691	0.273430178069	0.687205
1.14901593252	0.273430178069	0.686683
1.14901593252	0.273898781631	0.686657
1.14995313964	0.273898781631	0.686614
1.14995313964	0.274133083411	0.686611
1.15042174321	0.274133083411	0.686594
1.15042174321	0.274601686973	0.686562
1.15135895033	0.274601686973	0.686425
1.15135895033	0.274835988754	0.686412
1.15276476101	0.274835988754	0.686292
1.15276476101	0.275070290534	0.686286
1.15581068416	0.275070290534	0.686009
1.15581068416	0.275304592315	0.686002
1.15791940019	0.275304592315	0.685855
1.15791940019	0.275538894096	0.685818
1.15932521087	0.275538894096	0.685749
1.15932521087	0.275773195876	0.685731
1.16401124649	0.275773195876	0.685262
1.16401124649	0.276007497657	0.685255
1.16893158388	0.276007497657	0.684819
1.16893158388	0.276241799438	0.684804
1.17150890347	0.276241799438	0.684642
1.17150890347	0.276476101218	0.684607
1.17174320525	0.276476101218	0.684605
1.17174320525	0.276710402999	0.684587
1.17361761949	0.276710402999	0.684337
1.17361761949	0.27694470478	0.684306
1.17549203374	0.27694470478	0.684251
1.17549203374	0.27717900656	0.684244
1.17900656045	0.27717900656	0.68413
1.17900656045	0.277413308341	0.68412
1.18064667291	0.277413308341	0.684021
1.18064667291	0.277647610122	0.684
1.1808809747	0.277647610122	0.683989
1.1808809747	0.277881911903	0.683971
1.18181818182	0.277881911903	0.683913
1.18181818182	0.278116213683	0.683899
1.18392689784	0.278116213683	0.683774
1.18392689784	0.278350515464	0.683728
1.18509840675	0.278350515464	0.68365
1.18509840675	0.278584817245	0.683642
1.18626991565	0.278584817245	0.683506
1.18626991565	0.278819119025	0.683475
1.19283036551	0.278819119025	0.682873
1.19283036551	0.279287722587	0.682857
1.19587628866	0.279287722587	0.682614
1.19587628866	0.279522024367	0.682589
1.19611059044	0.279522024367	0.682574
1.19611059044	0.279756326148	0.682529
1.19939081537	0.279756326148	0.682304
1.19939081537	0.279990627929	0.682289
1.20313964386	0.279990627929	0.681895
1.20313964386	0.280224929709	0.68189
1.20360824742	0.280224929709	0.681873
1.20360824742	0.28045923149	0.681865
1.2038425492	0.28045923149	0.681839
1.2038425492	0.280693533271	0.681835
1.20618556701	0.280693533271	0.681653
1.20618556701	0.280927835052	0.681648
1.20641986879	0.280927835052	0.681641
1.20641986879	0.281396438613	0.681532
1.20829428304	0.281396438613	0.681263
1.20829428304	0.281865042174	0.681151
1.20852858482	0.281865042174	0.681151
1.20852858482	0.282099343955	0.681135
1.21016869728	0.282099343955	0.68093
1.21016869728	0.282333645736	0.680928
1.2148547329	0.282333645736	0.680515
1.2148547329	0.282567947516	0.680496
1.21508903468	0.282567947516	0.680474
1.21508903468	0.282802249297	0.680469
1.21532333646	0.282802249297	0.680468
1.21532333646	0.283036551078	0.680463
1.21555763824	0.283036551078	0.680446
1.21555763824	0.283270852858	0.680429
1.21696344892	0.283270852858	0.680367
1.21696344892	0.283505154639	0.680335
1.2171977507	0.283505154639	0.680291
1.2171977507	0.28373945642	0.680258
1.21743205248	0.28373945642	0.68024
1.21743205248	0.283973758201	0.680234
1.21790065604	0.283973758201	0.68018
1.21790065604	0.284208059981	0.68017
1.21836925961	0.284208059981	0.68014
1.21836925961	0.284442361762	0.680127
1.21954076851	0.284442361762	0.680025
1.21954076851	0.284910965323	0.679975
1.22141518276	0.284910965323	0.679865
1.22141518276	0.285145267104	0.679837
1.22656982193	0.285145267104	0.679325
1.22656982193	0.285379568885	0.679325
1.22703842549	0.285379568885	0.67928
1.22703842549	0.285613870665	0.679279
1.22891283974	0.285613870665	0.679108
1.22891283974	0.285848172446	0.679092
1.22961574508	0.285848172446	0.679048
1.22961574508	0.286082474227	0.679037
1.22985004686	0.286082474227	0.679034
1.22985004686	0.286316776007	0.679027
1.23125585754	0.286316776007	0.678774
1.23125585754	0.286551077788	0.678751
1.23945641987	0.286551077788	0.677999
1.23945641987	0.286785379569	0.677945
1.24039362699	0.286785379569	0.67773
1.24039362699	0.28701968135	0.677702
1.24320524836	0.28701968135	0.677498
1.24320524836	0.28725398313	0.677497
1.24437675726	0.28725398313	0.677372
1.24437675726	0.287722586692	0.677363
1.24484536082	0.287722586692	0.677349
1.24484536082	0.287956888472	0.67734
1.24625117151	0.287956888472	0.677171
1.24625117151	0.288191190253	0.677135
1.24929709466	0.288191190253	0.676755
1.24929709466	0.288425492034	0.676754
1.25070290534	0.288425492034	0.676625
1.25070290534	0.288659793814	0.676547
1.25656044986	0.288659793814	0.676064
1.25656044986	0.288894095595	0.676055
1.25866916589	0.288894095595	0.675924
1.25866916589	0.289362699157	0.675897
1.25890346767	0.289362699157	0.675828
1.25890346767	0.289597000937	0.675821
1.26101218369	0.289597000937	0.67569
1.26101218369	0.290065604499	0.67568
1.26358950328	0.290065604499	0.675485
1.26358950328	0.290299906279	0.675478
1.26733833177	0.290299906279	0.675189
1.26733833177	0.29053420806	0.675177
1.27202436739	0.29053420806	0.674895
1.27202436739	0.290768509841	0.674894
1.2755388941	0.290768509841	0.674651
1.2755388941	0.291002811621	0.674642
1.27647610122	0.291002811621	0.674572
1.27647610122	0.291237113402	0.674571
1.27811621368	0.291237113402	0.674453
1.27811621368	0.291471415183	0.674446
1.28022492971	0.291471415183	0.674215
1.28022492971	0.291705716963	0.674206
1.28116213683	0.291705716963	0.674129
1.28116213683	0.291940018744	0.674111
1.28163074039	0.291940018744	0.67407
1.28163074039	0.292174320525	0.674037
1.28772258669	0.292174320525	0.673631
1.28772258669	0.292408622306	0.67361
1.28959700094	0.292408622306	0.673486
1.28959700094	0.292642924086	0.673455
1.28983130272	0.292642924086	0.673445
1.28983130272	0.293111527648	0.673373
1.29029990628	0.293111527648	0.673347
1.29029990628	0.293345829428	0.673241
1.29147141518	0.293345829428	0.673141
1.29147141518	0.293580131209	0.6731
1.29217432052	0.293580131209	0.673085
1.29217432052	0.29381443299	0.67307
1.29498594189	0.29381443299	0.672953
1.29498594189	0.29404873477	0.67289
1.29662605436	0.29404873477	0.67272
1.29662605436	0.294283036551	0.672684
1.29686035614	0.294283036551	0.672684
1.29686035614	0.294517338332	0.672666
1.29896907216	0.294517338332	0.672486
1.29896907216	0.294751640112	0.672402
1.30060918463	0.294751640112	0.672314
1.30060918463	0.294985941893	0.672295
1.30084348641	0.294985941893	0.672288
1.30084348641	0.295220243674	0.672285
1.30248359888	0.295220243674	0.672077
1.30248359888	0.295454545455	0.672066
1.30295220244	0.295454545455	0.672038
1.30295220244	0.295688847235	0.672033
1.30693533271	0.295688847235	0.671744
1.30693533271	0.295923149016	0.67174
1.30763823805	0.295923149016	0.671701
1.30763823805	0.296157450797	0.671683
1.31255857545	0.296157450797	0.671435
1.31255857545	0.296391752577	0.671415
1.31279287723	0.296391752577	0.671357
1.31279287723	0.296626054358	0.671342
1.31771321462	0.296626054358	0.670959
1.31771321462	0.296860356139	0.670882
1.31958762887	0.296860356139	0.670796
1.31958762887	0.297094657919	0.670793
1.32825679475	0.297094657919	0.670269
1.32825679475	0.2973289597	0.670229
1.33481724461	0.2973289597	0.669656
1.33481724461	0.297563261481	0.669656
1.33973758201	0.297563261481	0.669292
1.33973758201	0.297797563261	0.669287
1.34020618557	0.297797563261	0.669257
1.34020618557	0.298031865042	0.669237
1.34137769447	0.298031865042	0.669178
1.34137769447	0.298266166823	0.669136
1.34231490159	0.298266166823	0.669034
1.34231490159	0.298734770384	0.668995
1.34301780694	0.298734770384	0.668893
1.34301780694	0.298969072165	0.668878
1.34512652296	0.298969072165	0.668712
1.34512652296	0.299203373946	0.668671
1.34629803187	0.299203373946	0.668604
1.34629803187	0.299437675726	0.668568
1.35051546392	0.299437675726	0.668196
1.35051546392	0.299671977507	0.66815
1.35098406748	0.299671977507	0.668131
1.35098406748	0.299906279288	0.668087
1.3519212746	0.299906279288	0.668022
1.3519212746	0.300140581068	0.668014
1.35449859419	0.300140581068	0.667715
1.35449859419	0.300374882849	0.667711
1.35473289597	0.300374882849	0.667693
1.35473289597	0.30060918463	0.66767
1.35567010309	0.30060918463	0.667588
1.35567010309	0.30084348641	0.667587
1.35613870665	0.30084348641	0.667566
1.35613870665	0.301077788191	0.667556
1.35824742268	0.301077788191	0.667291
1.35824742268	0.301312089972	0.667273
1.35895032802	0.301312089972	0.667263
1.35895032802	0.301546391753	0.667247
1.36082474227	0.301546391753	0.667111
1.36082474227	0.301780693533	0.667072
1.3641049672	0.301780693533	0.666674
1.3641049672	0.302014995314	0.666665
1.36761949391	0.302014995314	0.666405
1.36761949391	0.302249297095	0.666401
1.36855670103	0.302249297095	0.666332
1.36855670103	0.302483598875	0.66633
1.36879100281	0.302483598875	0.666299
1.36879100281	0.302717900656	0.666255
1.36902530459	0.302717900656	0.666239
1.36902530459	0.302952202437	0.666231
1.36925960637	0.302952202437	0.666224
1.36925960637	0.303420805998	0.666115
1.37183692596	0.303420805998	0.665984
1.37183692596	0.303655107779	0.665947
1.3725398313	0.303655107779	0.665897
1.3725398313	0.30388940956	0.665891
1.37722586692	0.30388940956	0.665481
1.37722586692	0.30412371134	0.665419
1.37792877226	0.30412371134	0.665314
1.37792877226	0.304358013121	0.665307
1.3798031865	0.304358013121	0.665115
1.3798031865	0.304592314902	0.665029
1.38308341143	0.304592314902	0.664862
1.38308341143	0.304826616682	0.664837
1.38378631678	0.304826616682	0.664728
1.38378631678	0.305060918463	0.664676
1.38519212746	0.305060918463	0.664613
1.38519212746	0.305295220244	0.664596
1.38776944705	0.305295220244	0.66441
1.38776944705	0.305529522024	0.664402
1.38894095595	0.305529522024	0.664295
1.38894095595	0.305763823805	0.664256
1.38964386129	0.305763823805	0.664152
1.38964386129	0.305998125586	0.664111
1.39104967198	0.305998125586	0.664031
1.39104967198	0.306466729147	0.664023
1.39386129335	0.306466729147	0.663755
1.39386129335	0.306701030928	0.663654
1.39432989691	0.306701030928	0.663629
1.39432989691	0.306935332709	0.663629
1.39526710403	0.306935332709	0.663574
1.39526710403	0.307169634489	0.663527
1.39643861293	0.307169634489	0.663409
1.39643861293	0.30740393627	0.663406
1.3980787254	0.30740393627	0.663281
1.3980787254	0.307872539831	0.66325
1.3992502343	0.307872539831	0.663097
1.3992502343	0.308106841612	0.663081
1.40182755389	0.308106841612	0.662795
1.40182755389	0.308341143393	0.662781
1.40370196813	0.308341143393	0.662675
1.40370196813	0.308575445173	0.662644
1.40393626992	0.308575445173	0.662631
1.40393626992	0.308809746954	0.66263
1.4041705717	0.308809746954	0.66262
1.4041705717	0.309044048735	0.662615
1.41729147142	0.309044048735	0.661429
1.41729147142	0.309278350515	0.661411
1.42174320525	0.309278350515	0.660968
1.42174320525	0.309512652296	0.660941
1.42361761949	0.309512652296	0.660817
1.42361761949	0.309746954077	0.660815
1.42572633552	0.309746954077	0.660691
1.42572633552	0.309981255858	0.660669
1.42830365511	0.309981255858	0.660491
1.42830365511	0.310215557638	0.660489
1.43298969072	0.310215557638	0.660123
1.43298969072	0.310449859419	0.660119
1.43603561387	0.310449859419	0.659888
1.43603561387	0.3106841612	0.659875
1.43650421743	0.3106841612	0.659849
1.43650421743	0.31091846298	0.659825
1.43908153702	0.31091846298	0.659622
1.43908153702	0.311387066542	0.659598
1.4393158388	0.311387066542	0.659592
1.4393158388	0.311621368322	0.659554
1.43978444236	0.311621368322	0.659528
1.43978444236	0.311855670103	0.659503
1.44189315839	0.311855670103	0.659331
1.44189315839	0.312324273664	0.659281
1.44329896907	0.312324273664	0.659146
1.44329896907	0.312558575445	0.659142
1.44447047798	0.312558575445	0.659009
1.44447047798	0.312792877226	0.658985
1.44634489222	0.312792877226	0.658873
1.44634489222	0.313027179007	0.65886
1.44798500469	0.313027179007	0.658726
1.44798500469	0.313261480787	0.658708
1.45220243674	0.313261480787	0.658406
1.45220243674	0.313495782568	0.658386
1.45243673852	0.313495782568	0.65837
1.45243673852	0.313730084349	0.658366
1.45290534208	0.313730084349	0.658362
1.45290534208	0.314432989691	0.658203
1.45407685098	0.314432989691	0.658089
1.45407685098	0.314667291471	0.658076
1.45454545455	0.314667291471	0.658036
1.45454545455	0.314901593252	0.658022
1.45665417057	0.314901593252	0.657896
1.45665417057	0.315135895033	0.657888
1.45852858482	0.315135895033	0.657799
1.45852858482	0.315370196813	0.657761
1.46063730084	0.315370196813	0.657603
1.46063730084	0.315838800375	0.657569
1.46157450797	0.315838800375	0.657514
1.46157450797	0.316073102156	0.657511
1.46462043112	0.316073102156	0.657298
1.46462043112	0.316307403936	0.657275
1.46672914714	0.316307403936	0.657066
1.46672914714	0.316541705717	0.657061
1.46696344892	0.316541705717	0.657022
1.46696344892	0.316776007498	0.657012
1.46930646673	0.316776007498	0.656824
1.46930646673	0.317010309278	0.656822
1.47141518276	0.317010309278	0.656681
1.47141518276	0.317244611059	0.656658
1.47305529522	0.317244611059	0.656584
1.47305529522	0.31747891284	0.65658
1.473289597	0.31747891284	0.65658
1.473289597	0.31771321462	0.656566
1.47352389878	0.31771321462	0.656535
1.47352389878	0.317947516401	0.656515
1.47516401125	0.317947516401	0.656408
1.47516401125	0.318181818182	0.65638
1.47633552015	0.318181818182	0.656295
1.47633552015	0.318416119963	0.656288
1.47750702905	0.318416119963	0.656195
1.47750702905	0.318650421743	0.656125
1.4793814433	0.318650421743	0.655964
1.4793814433	0.318884723524	0.655946
1.48195876289	0.318884723524	0.655589
1.48195876289	0.319119025305	0.655585
1.48266166823	0.319119025305	0.65549
1.48266166823	0.319353327085	0.655436
1.48430178069	0.319353327085	0.655391
1.48430178069	0.319587628866	0.655391
1.48570759138	0.319587628866	0.655312
1.48570759138	0.319821930647	0.655311
1.48617619494	0.319821930647	0.655279
1.48617619494	0.320056232427	0.655213
1.48734770384	0.320056232427	0.655111
1.48734770384	0.320290534208	0.655098
1.49297094658	0.320290534208	0.654707
1.49297094658	0.320759137769	0.654637
1.49648547329	0.320759137769	0.654364
1.49648547329	0.32099343955	0.654357
1.49859418932	0.32099343955	0.654239
1.49859418932	0.321227741331	0.654152
1.5011715089	0.321227741331	0.653926
1.5011715089	0.321462043112	0.653919
1.50140581068	0.321462043112	0.653892
1.50140581068	0.321696344892	0.653879
1.50796626054	0.321696344892	0.653363
1.50796626054	0.321930646673	0.65334
1.51616682287	0.321930646673	0.652695
1.51616682287	0.322164948454	0.652683
1.51663542643	0.322164948454	0.652651
1.51663542643	0.322399250234	0.652632
1.51686972821	0.322399250234	0.652625
1.51686972821	0.322633552015	0.652597
1.51874414246	0.322633552015	0.652481
1.51874414246	0.322867853796	0.652479
1.51897844424	0.322867853796	0.652449
1.51897844424	0.323102155576	0.652427
1.5217900656	0.323102155576	0.652161
1.5217900656	0.323336457357	0.652155
1.52225866917	0.323336457357	0.652138
1.52225866917	0.323570759138	0.652138
1.52343017807	0.323570759138	0.651922
1.52343017807	0.323805060918	0.65192
1.52366447985	0.323805060918	0.651914
1.52366447985	0.324039362699	0.651903
1.52413308341	0.324039362699	0.651891
1.52413308341	0.324507966261	0.65186
1.52530459231	0.324507966261	0.651767
1.52530459231	0.324742268041	0.65175
1.52694470478	0.324742268041	0.651649
1.52694470478	0.324976569822	0.651636
1.52835051546	0.324976569822	0.651497
1.52835051546	0.325210871603	0.651476
1.52881911903	0.325210871603	0.651429
1.52881911903	0.325445173383	0.651424
1.53186504217	0.325445173383	0.651261
1.53186504217	0.325679475164	0.651235
1.53725398313	0.325679475164	0.650859
1.53725398313	0.325913776945	0.650849
1.53842549203	0.325913776945	0.650616
1.53842549203	0.326148078725	0.650614
1.53865979381	0.326148078725	0.650593
1.53865979381	0.326382380506	0.650593
1.5473289597	0.326382380506	0.649881
1.5473289597	0.326616682287	0.64988
1.54756326148	0.326616682287	0.649868
1.54756326148	0.326850984067	0.649848
1.5485004686	0.326850984067	0.649755
1.5485004686	0.327085285848	0.649747
1.55014058107	0.327085285848	0.649622
1.55014058107	0.327319587629	0.64956
1.55060918463	0.327319587629	0.64954
1.55060918463	0.32755388941	0.649531
1.553420806	0.32755388941	0.649294
1.553420806	0.32778819119	0.649278
1.55365510778	0.32778819119	0.649264
1.55365510778	0.328022492971	0.649202
1.55552952202	0.328022492971	0.649005
1.55552952202	0.328256794752	0.648995
1.55576382381	0.328256794752	0.648964
1.55576382381	0.328491096532	0.648958
1.56115276476	0.328491096532	0.648719
1.56115276476	0.328725398313	0.648719
1.56747891284	0.328725398313	0.648281
1.56747891284	0.328959700094	0.648279
1.5691190253	0.328959700094	0.648167
1.5691190253	0.329194001874	0.648135
1.57146204311	0.329194001874	0.647965
1.57146204311	0.329662605436	0.647923
1.57544517338	0.329662605436	0.647685
1.57544517338	0.330131208997	0.647666
1.57614807873	0.330131208997	0.647656
1.57614807873	0.330365510778	0.647652
1.57778819119	0.330365510778	0.647522
1.57778819119	0.330599812559	0.64751
1.57802249297	0.330599812559	0.647507
1.57802249297	0.330834114339	0.647506
1.58083411434	0.330834114339	0.64722
1.58083411434	0.33106841612	0.64718
1.58481724461	0.33106841612	0.646796
1.58481724461	0.331302717901	0.646789
1.59653233365	0.331302717901	0.646053
1.59653233365	0.331537019681	0.64602
1.59934395501	0.331537019681	0.645721
1.59934395501	0.331771321462	0.645704
1.60028116214	0.331771321462	0.645654
1.60028116214	0.332005623243	0.645653
1.60145267104	0.332005623243	0.645552
1.60145267104	0.332239925023	0.64552
1.60285848172	0.332239925023	0.645395
1.60285848172	0.332474226804	0.645368
1.60332708529	0.332474226804	0.645343
1.60332708529	0.332708528585	0.645335
1.60449859419	0.332708528585	0.645213
1.60449859419	0.332942830366	0.645197
1.60613870665	0.332942830366	0.645054
1.60613870665	0.333177132146	0.645049
1.60660731022	0.333177132146	0.645027
1.60660731022	0.333411433927	0.644999
1.606841612	0.333411433927	0.644964
1.606841612	0.333645735708	0.644959
1.60848172446	0.333645735708	0.644877
1.60848172446	0.333880037488	0.644866
1.60965323336	0.333880037488	0.644767
1.60965323336	0.334114339269	0.644748
1.61012183693	0.334114339269	0.6447
1.61012183693	0.33434864105	0.644698
1.61176194939	0.33434864105	0.644586
1.61176194939	0.33458294283	0.644583
1.61738519213	0.33458294283	0.644205
1.61738519213	0.334817244611	0.644198
1.6201968135	0.334817244611	0.643972
1.6201968135	0.335051546392	0.64396
1.62347703843	0.335051546392	0.643554
1.62347703843	0.335285848172	0.643518
1.62605435801	0.335285848172	0.643251
1.62605435801	0.335520149953	0.643242
1.6286316776	0.335520149953	0.642984
1.6286316776	0.335754451734	0.642981
1.62886597938	0.335754451734	0.64297
1.62886597938	0.335988753515	0.642966
1.63120899719	0.335988753515	0.642691
1.63120899719	0.336223055295	0.64267
1.63753514527	0.336223055295	0.64192
1.63753514527	0.336457357076	0.641904
1.64971883786	0.336457357076	0.640994
1.64971883786	0.336691658857	0.640983
1.65089034677	0.336691658857	0.640891
1.65089034677	0.337160262418	0.640878
1.65229615745	0.337160262418	0.640832
1.65229615745	0.337394564199	0.640823
1.65346766635	0.337394564199	0.640678
1.65346766635	0.337628865979	0.640676
1.66073102156	0.337628865979	0.640076
1.66073102156	0.33786316776	0.640015
1.66729147142	0.33786316776	0.639403
1.66729147142	0.338331771321	0.639375
1.67080599813	0.338331771321	0.639014
1.67080599813	0.338566073102	0.63901
1.67174320525	0.338566073102	0.638951
1.67174320525	0.338800374883	0.638935
1.67877225867	0.338800374883	0.638369
1.67877225867	0.339034676664	0.63836
1.67994376757	0.339034676664	0.638259
1.67994376757	0.339268978444	0.638242
1.68955014058	0.339268978444	0.637637
1.68955014058	0.339503280225	0.637605
1.69681349578	0.339503280225	0.636939
1.69681349578	0.339737582006	0.636938
1.69751640112	0.339737582006	0.636856
1.69751640112	0.339971883786	0.636833
1.69775070291	0.339971883786	0.636815
1.69775070291	0.340206185567	0.636799
1.69821930647	0.340206185567	0.636786
1.69821930647	0.340440487348	0.636777
1.70032802249	0.340440487348	0.636576
1.70032802249	0.340674789128	0.636573
1.70431115276	0.340674789128	0.636338
1.70431115276	0.340909090909	0.636316
1.70970009372	0.340909090909	0.635972
1.70970009372	0.34114339269	0.635945
1.71087160262	0.34114339269	0.635876
1.71087160262	0.34137769447	0.635858
1.7111059044	0.34137769447	0.635852
1.7111059044	0.341846298032	0.635815
1.71438612933	0.341846298032	0.63553
1.71438612933	0.342080599813	0.635513
1.71508903468	0.342080599813	0.635468
1.71508903468	0.342314901593	0.635425
1.71836925961	0.342314901593	0.63518
1.71836925961	0.342549203374	0.635173
1.72141518276	0.342549203374	0.634839
1.72141518276	0.342783505155	0.63482
1.72422680412	0.342783505155	0.634664
1.72422680412	0.343017806935	0.634662
1.7282099344	0.343017806935	0.634418
1.7282099344	0.343252108716	0.634376
1.73313027179	0.343252108716	0.633769
1.73313027179	0.343486410497	0.633749
1.73406747891	0.343486410497	0.633715
1.73406747891	0.343955014058	0.633698
1.73477038425	0.343955014058	0.633576
1.73477038425	0.344189315839	0.633555
1.74789128397	0.344189315839	0.632589
1.74789128397	0.344423617619	0.632587
1.75281162137	0.344423617619	0.632321
1.75281162137	0.345126522962	0.632275
1.75351452671	0.345126522962	0.632254
1.75351452671	0.345360824742	0.632208
1.75445173383	0.345360824742	0.632155
1.75445173383	0.345595126523	0.632154
1.75492033739	0.345595126523	0.632075
1.75492033739	0.345829428304	0.632041
1.75562324274	0.345829428304	0.631906
1.75562324274	0.346063730084	0.631891
1.75749765698	0.346063730084	0.631778
1.75749765698	0.346298031865	0.631748
1.75913776945	0.346298031865	0.631669
1.75913776945	0.346532333646	0.631663
1.76640112465	0.346532333646	0.63124
1.76640112465	0.346766635426	0.631232
1.77296157451	0.346766635426	0.630864
1.77296157451	0.347000937207	0.630842
1.77366447985	0.347000937207	0.63079
1.77366447985	0.347235238988	0.630785
1.77483598875	0.347235238988	0.630733
1.77483598875	0.347469540769	0.630706
1.77507029053	0.347469540769	0.630701
1.77507029053	0.347703842549	0.630687
1.77835051546	0.347703842549	0.630438
1.77835051546	0.34793814433	0.630424
1.77952202437	0.34793814433	0.630367
1.77952202437	0.348172446111	0.630338
1.77999062793	0.348172446111	0.630301
1.77999062793	0.348406747891	0.630275
1.78209934396	0.348406747891	0.630139
1.78209934396	0.348641049672	0.63009
1.78303655108	0.348641049672	0.630051
1.78303655108	0.348875351453	0.630023
1.78327085286	0.348875351453	0.629977
1.78327085286	0.349109653233	0.629962
1.78420805998	0.349109653233	0.629899
1.78420805998	0.349343955014	0.629891
1.78795688847	0.349343955014	0.629615
1.78795688847	0.349578256795	0.629615
1.79381443299	0.349578256795	0.629259
1.79381443299	0.350046860356	0.629249
1.79451733833	0.350046860356	0.629151
1.79451733833	0.350281162137	0.62915
1.79568884724	0.350281162137	0.62911
1.79568884724	0.350515463918	0.629108
1.79639175258	0.350515463918	0.629099
1.79639175258	0.350749765698	0.629088
1.79686035614	0.350749765698	0.629021
1.79686035614	0.350984067479	0.62902
1.79779756326	0.350984067479	0.628973
1.79779756326	0.35121836926	0.628932
1.80060918463	0.35121836926	0.628756
1.80060918463	0.35145267104	0.628749
1.80178069353	0.35145267104	0.628664
1.80178069353	0.351686972821	0.628651
1.80295220244	0.351686972821	0.628558
1.80295220244	0.351921274602	0.62851
1.80552952202	0.351921274602	0.628374
1.80552952202	0.352155576382	0.62837
1.80623242737	0.352155576382	0.628339
1.80623242737	0.352389878163	0.628309
1.80670103093	0.352389878163	0.628265
1.80670103093	0.352624179944	0.628263
1.8095126523	0.352624179944	0.628097
1.8095126523	0.352858481724	0.628079
1.81091846298	0.352858481724	0.628038
1.81091846298	0.353092783505	0.628
1.81115276476	0.353092783505	0.627982
1.81115276476	0.353327085286	0.627965
1.8118556701	0.353327085286	0.627913
1.8118556701	0.353561387067	0.62784
1.81583880037	0.353561387067	0.627623
1.81583880037	0.353795688847	0.627569
1.81771321462	0.353795688847	0.627465
1.81771321462	0.354029990628	0.627457
1.81818181818	0.354029990628	0.627393
1.81818181818	0.354264292409	0.627371
1.82146204311	0.354264292409	0.627186
1.82146204311	0.354498594189	0.627183
1.82310215558	0.354498594189	0.627086
1.82310215558	0.35473289597	0.627057
1.82450796626	0.35473289597	0.626906
1.82450796626	0.354967197751	0.6269
1.82638238051	0.354967197751	0.626764
1.82638238051	0.355201499531	0.626727
1.82802249297	0.355201499531	0.626639
1.82802249297	0.355435801312	0.626631
1.83434864105	0.355435801312	0.626205
1.83434864105	0.355670103093	0.626185
1.83669165886	0.355670103093	0.626011
1.83669165886	0.355904404873	0.625949
1.83692596064	0.355904404873	0.625929
1.83692596064	0.356138706654	0.625914
1.8373945642	0.356138706654	0.625879
1.8373945642	0.356373008435	0.625878
1.8434864105	0.356373008435	0.625454
1.8434864105	0.356607310216	0.625416
1.84395501406	0.356607310216	0.625403
1.84395501406	0.356841611996	0.625362
1.8446579194	0.356841611996	0.62534
1.8446579194	0.357075913777	0.625339
1.85028116214	0.357075913777	0.625081
1.85028116214	0.357310215558	0.625069
1.85356138707	0.357310215558	0.624917
1.85356138707	0.357544517338	0.624897
1.85613870665	0.357544517338	0.624779
1.85613870665	0.357778819119	0.624778
1.86691658857	0.357778819119	0.624069
1.86691658857	0.3580131209	0.624047
1.86738519213	0.3580131209	0.624005
1.86738519213	0.35824742268	0.623982
1.8701968135	0.35824742268	0.623663
1.8701968135	0.358481724461	0.623661
1.87160262418	0.358481724461	0.623574
1.87160262418	0.358716026242	0.623571
1.87324273664	0.358716026242	0.623367
1.87324273664	0.359184629803	0.623357
1.87699156514	0.359184629803	0.623057
1.87699156514	0.359418931584	0.623046
1.8774601687	0.359418931584	0.623038
1.8774601687	0.359653233365	0.623034
1.88003748828	0.359653233365	0.622918
1.88003748828	0.359887535145	0.622879
1.8847235239	0.359887535145	0.622517
1.8847235239	0.360121836926	0.622481
1.88519212746	0.360121836926	0.622428
1.88519212746	0.360356138707	0.622424
1.8858950328	0.360356138707	0.622358
1.8858950328	0.360590440487	0.622353
1.88776944705	0.360590440487	0.622211
1.88776944705	0.360824742268	0.622198
1.89292408622	0.360824742268	0.621897
1.89292408622	0.361059044049	0.621885
1.89362699157	0.361059044049	0.621856
1.89362699157	0.361293345829	0.621853
1.89667291471	0.361293345829	0.621601
1.89667291471	0.361761949391	0.62157
1.89948453608	0.361761949391	0.621219
1.89948453608	0.361996251172	0.621201
1.90018744142	0.361996251172	0.621155
1.90018744142	0.362230552952	0.621142
1.90604498594	0.362230552952	0.620693
1.90604498594	0.362464854733	0.620688
1.90838800375	0.362464854733	0.620459
1.90838800375	0.362699156514	0.620416
1.91541705717	0.362699156514	0.619962
1.91541705717	0.362933458294	0.619879
1.91565135895	0.362933458294	0.619862
1.91565135895	0.363167760075	0.619859
1.91776007498	0.363167760075	0.61975
1.91776007498	0.363402061856	0.619745
1.92221180881	0.363402061856	0.619412
1.92221180881	0.363636363636	0.619408
1.93041237113	0.363636363636	0.618654
1.93041237113	0.363870665417	0.618638
1.93111527648	0.363870665417	0.618555
1.93111527648	0.364104967198	0.618499
1.93275538894	0.364104967198	0.618428
1.93275538894	0.364339268978	0.618415
1.93533270853	0.364339268978	0.618151
1.93533270853	0.364573570759	0.618146
1.93697282099	0.364573570759	0.617998
1.93697282099	0.36480787254	0.617993
1.9393158388	0.36480787254	0.617895
1.9393158388	0.365042174321	0.617894
1.93978444236	0.365042174321	0.617871
1.93978444236	0.365510777882	0.617832
1.94189315839	0.365510777882	0.617642
1.94189315839	0.365745079663	0.617638
1.94447047798	0.365745079663	0.617525
1.94447047798	0.365979381443	0.617525
1.94517338332	0.365979381443	0.617465
1.94517338332	0.366213683224	0.617465
1.94611059044	0.366213683224	0.617424
1.94611059044	0.366447985005	0.617416
1.94728209934	0.366447985005	0.61729
1.94728209934	0.366682286785	0.61727
1.94915651359	0.366682286785	0.617192
1.94915651359	0.366916588566	0.617161
1.95032802249	0.366916588566	0.617102
1.95032802249	0.367150890347	0.617092
1.95056232427	0.367150890347	0.617043
1.95056232427	0.367385192127	0.616999
1.95360824742	0.367385192127	0.616792
1.95360824742	0.367619493908	0.616753
1.97071227741	0.367619493908	0.615492
1.97071227741	0.367853795689	0.615489
1.97774133083	0.367853795689	0.614907
1.97774133083	0.36808809747	0.614893
1.97961574508	0.36808809747	0.614808
1.97961574508	0.36832239925	0.614799
1.98195876289	0.36832239925	0.614494
1.98195876289	0.368556701031	0.614484
1.98336457357	0.368556701031	0.614378
1.98336457357	0.368791002812	0.614368
1.98641049672	0.368791002812	0.614255
1.98641049672	0.369025304592	0.614255
1.9927366448	0.369025304592	0.613761
1.9927366448	0.369259606373	0.613731
1.99461105904	0.369259606373	0.61363
1.99461105904	0.369493908154	0.613604
1.99718837863	0.369493908154	0.613354
1.99718837863	0.369962511715	0.613323
1.99742268041	0.369962511715	0.613297
1.99742268041	0.370196813496	0.613281
1.99929709466	0.370196813496	0.613178
1.99929709466	0.370431115276	0.613175
1.99976569822	0.370431115276	0.613138
1.99976569822	0.370665417057	0.613098
2.0	0.370665417057	0.613065
2.0	0.370899718838	0.613039
2.00328022493	0.370899718838	0.612822
2.00328022493	0.371134020619	0.6128
2.0072633552	0.371134020619	0.612573
2.0072633552	0.371368322399	0.612562
2.00890346767	0.371368322399	0.612487
2.00890346767	0.37160262418	0.612483
2.01171508903	0.37160262418	0.612279
2.01171508903	0.372071227741	0.612254
2.01616682287	0.372071227741	0.611986
2.01616682287	0.372305529522	0.611944
2.01686972821	0.372305529522	0.611857
2.01686972821	0.372774133083	0.61179
2.01968134958	0.372774133083	0.611397
2.01968134958	0.373008434864	0.611353
2.02647610122	0.373008434864	0.610796
2.02647610122	0.373242736645	0.610784
2.02975632615	0.373242736645	0.610521
2.02975632615	0.373477038425	0.610515
2.03045923149	0.373477038425	0.610457
2.03045923149	0.373711340206	0.610456
2.03256794752	0.373711340206	0.610204
2.03256794752	0.373945641987	0.610189
2.03537956888	0.373945641987	0.609979
2.03537956888	0.374179943768	0.609943
2.03584817245	0.374179943768	0.609931
2.03584817245	0.374414245548	0.60993
2.0412371134	0.374414245548	0.609496
2.0412371134	0.374648547329	0.60949
2.04170571696	0.374648547329	0.60945
2.04170571696	0.37488284911	0.609409
2.04334582943	0.37488284911	0.60932
2.04334582943	0.37511715089	0.609318
2.04428303655	0.37511715089	0.60928
2.04428303655	0.375351452671	0.609237
2.04498594189	0.375351452671	0.6092
2.04498594189	0.375585754452	0.609192
2.04803186504	0.375585754452	0.609012
2.04803186504	0.375820056232	0.608995
[truncated: 4,447 more rows]
