# Supplementary material for: Lymph node detection in MR Lymphography: false positive reduction using multi-view convolutional neural networks
Source: PeerJ. 2019 Nov 22;7:e8052. doi: 10.7717/peerj.8052 (PMC6876485; doi:10.7717/peerj.8052)
Supplement: Dataset S2 [file peerj-07-8052-s002.csv]

0.0	0.0	1
0.000234301780694	0.0	0.731055
0.000468603561387	0.0	0.731055
0.000468603561387	0.000234301780694	0.731055
0.00234301780694	0.000234301780694	0.731055
0.00234301780694	0.000468603561387	0.731055
0.00281162136832	0.000468603561387	0.731055
0.00281162136832	0.000702905342081	0.731055
0.00328022492971	0.000702905342081	0.731055
0.00328022492971	0.00187441424555	0.731055
0.00515463917526	0.00187441424555	0.731055
0.00515463917526	0.00234301780694	0.731055
0.00562324273664	0.00234301780694	0.731055
0.00562324273664	0.00304592314902	0.731055
0.00609184629803	0.00304592314902	0.731055
0.00609184629803	0.00328022492971	0.731055
0.00632614807873	0.00328022492971	0.731055
0.00632614807873	0.00398313027179	0.731055
0.00796626054358	0.00398313027179	0.731055
0.00796626054358	0.00421743205248	0.731055
0.00820056232427	0.00421743205248	0.731055
0.00820056232427	0.00445173383318	0.731055
0.00866916588566	0.00445173383318	0.731055
0.00866916588566	0.00492033739456	0.731055
0.00890346766635	0.00492033739456	0.731055
0.00890346766635	0.00538894095595	0.731055
0.0103092783505	0.00538894095595	0.731055
0.0103092783505	0.00585754451734	0.731055
0.0105435801312	0.00585754451734	0.731055
0.0105435801312	0.00609184629803	0.731055
0.0107778819119	0.00609184629803	0.731055
0.0107778819119	0.00679475164011	0.731055
0.0110121836926	0.00679475164011	0.731055
0.0110121836926	0.00702905342081	0.731055
0.0126522961575	0.00702905342081	0.731055
0.0126522961575	0.00749765698219	0.731055
0.0140581068416	0.00749765698219	0.731055
0.0140581068416	0.00773195876289	0.731055
0.014526710403	0.00773195876289	0.731055
0.014526710403	0.00913776944705	0.731055
0.0147610121837	0.00913776944705	0.731055
0.0147610121837	0.00937207122774	0.731055
0.0156982193065	0.00937207122774	0.731055
0.0156982193065	0.00960637300843	0.731055
0.0171040299906	0.00960637300843	0.731055
0.0171040299906	0.00984067478913	0.731055
0.0180412371134	0.00984067478913	0.731055
0.0180412371134	0.0100749765698	0.731055
0.0192127460169	0.0100749765698	0.731055
0.0192127460169	0.0103092783505	0.731055
0.0196813495783	0.0103092783505	0.731055
0.0196813495783	0.0105435801312	0.731055
0.0201499531396	0.0105435801312	0.731055
0.0201499531396	0.0107778819119	0.731055
0.0203842549203	0.0107778819119	0.731055
0.0203842549203	0.0112464854733	0.731055
0.0220243673852	0.0112464854733	0.731055
0.0220243673852	0.011480787254	0.731055
0.0222586691659	0.011480787254	0.731055
0.0222586691659	0.0117150890347	0.731055
0.0231958762887	0.0117150890347	0.731055
0.0231958762887	0.0119493908154	0.731055
0.02366447985	0.0119493908154	0.731055
0.02366447985	0.0121836925961	0.731055
0.0241330834114	0.0121836925961	0.731055
0.0241330834114	0.0124179943768	0.731055
0.0257731958763	0.0124179943768	0.731055
0.0257731958763	0.0126522961575	0.731055
0.0262417994377	0.0126522961575	0.731055
0.0262417994377	0.0128865979381	0.731055
0.0274133083411	0.0128865979381	0.731055
0.0274133083411	0.0133552014995	0.731055
0.0278819119025	0.0133552014995	0.731055
0.0278819119025	0.0140581068416	0.731055
0.0283505154639	0.0140581068416	0.731055
0.0283505154639	0.0142924086223	0.731055
0.0285848172446	0.0142924086223	0.731055
0.0285848172446	0.014526710403	0.731055
0.0297563261481	0.014526710403	0.731055
0.0297563261481	0.0149953139644	0.731055
0.0306935332709	0.0149953139644	0.731055
0.0306935332709	0.0159325210872	0.731055
0.0311621368322	0.0159325210872	0.731055
0.0311621368322	0.0164011246485	0.731055
0.0325679475164	0.0164011246485	0.731055
0.0325679475164	0.0171040299906	0.731055
0.0332708528585	0.0171040299906	0.731055
0.0332708528585	0.017572633552	0.731055
0.0346766635426	0.017572633552	0.731055
0.0346766635426	0.0178069353327	0.731055
0.0353795688847	0.0178069353327	0.731055
0.0353795688847	0.0180412371134	0.731055
0.0365510777882	0.0180412371134	0.731055
0.0365510777882	0.0182755388941	0.731055
0.0379568884724	0.0182755388941	0.731055
0.0379568884724	0.0185098406748	0.731055
0.0395970009372	0.0185098406748	0.731055
0.0395970009372	0.0187441424555	0.731055
0.0407685098407	0.0187441424555	0.731055
0.0407685098407	0.0189784442362	0.731055
0.0412371134021	0.0189784442362	0.731055
0.0412371134021	0.0196813495783	0.731055
0.0424086223055	0.0196813495783	0.731055
0.0424086223055	0.019915651359	0.731055
0.0426429240862	0.019915651359	0.731055
0.0426429240862	0.0203842549203	0.731055
0.0428772258669	0.0203842549203	0.731055
0.0428772258669	0.020618556701	0.731055
0.0438144329897	0.020618556701	0.731055
0.0438144329897	0.0208528584817	0.731055
0.0442830365511	0.0208528584817	0.731055
0.0442830365511	0.0210871602624	0.731055
0.0452202436739	0.0210871602624	0.731055
0.0452202436739	0.0213214620431	0.731055
0.0456888472352	0.0213214620431	0.731055
0.0456888472352	0.0217900656045	0.731055
0.0459231490159	0.0217900656045	0.731055
0.0459231490159	0.0220243673852	0.731055
0.046626054358	0.0220243673852	0.731055
0.046626054358	0.0224929709466	0.731055
0.0468603561387	0.0224929709466	0.731055
0.0468603561387	0.022961574508	0.731055
0.0470946579194	0.022961574508	0.731055
0.0470946579194	0.0231958762887	0.731055
0.0487347703843	0.0231958762887	0.731055
0.0487347703843	0.0234301780694	0.731055
0.049671977507	0.0234301780694	0.731055
0.049671977507	0.02366447985	0.731055
0.0506091846298	0.02366447985	0.731055
0.0506091846298	0.0243673851921	0.731055
0.0522492970947	0.0243673851921	0.731055
0.0522492970947	0.0246016869728	0.731055
0.0541237113402	0.0246016869728	0.731055
0.0541237113402	0.0248359887535	0.731055
0.0555295220244	0.0248359887535	0.731055
0.0555295220244	0.0250702905342	0.731055
0.0562324273664	0.0250702905342	0.731055
0.0562324273664	0.0253045923149	0.731055
0.0571696344892	0.0253045923149	0.731055
0.0571696344892	0.0257731958763	0.731055
0.0578725398313	0.0257731958763	0.731055
0.0578725398313	0.0264761012184	0.731055
0.058106841612	0.0264761012184	0.731055
0.058106841612	0.0267104029991	0.731055
0.0588097469541	0.0267104029991	0.731055
0.0588097469541	0.0269447047798	0.731055
0.0590440487348	0.0269447047798	0.731055
0.0590440487348	0.0271790065604	0.731055
0.0597469540769	0.0271790065604	0.731055
0.0597469540769	0.0276476101218	0.731055
0.0616213683224	0.0276476101218	0.731055
0.0616213683224	0.0281162136832	0.731055
0.0618556701031	0.0281162136832	0.731055
0.0618556701031	0.0285848172446	0.731055
0.0620899718838	0.0285848172446	0.731055
0.0620899718838	0.0288191190253	0.731055
0.0625585754452	0.0288191190253	0.731055
0.0625585754452	0.029053420806	0.731055
0.0627928772259	0.029053420806	0.731055
0.0627928772259	0.0292877225867	0.731055
0.06419868791	0.0292877225867	0.731055
0.06419868791	0.0297563261481	0.731055
0.0658388003749	0.0297563261481	0.731055
0.0658388003749	0.0299906279288	0.731055
0.0663074039363	0.0299906279288	0.731055
0.0663074039363	0.0302249297095	0.731055
0.067244611059	0.0302249297095	0.731055
0.067244611059	0.0304592314902	0.731055
0.0679475164011	0.0304592314902	0.731055
0.0679475164011	0.0311621368322	0.731055
0.0686504217432	0.0311621368322	0.731055
0.0686504217432	0.0313964386129	0.731055
0.0693533270853	0.0313964386129	0.731055
0.0693533270853	0.032099343955	0.731055
0.0705248359888	0.032099343955	0.731055
0.0705248359888	0.0323336457357	0.731055
0.0714620431115	0.0323336457357	0.731055
0.0714620431115	0.0325679475164	0.731055
0.0716963448922	0.0325679475164	0.731055
0.0716963448922	0.0328022492971	0.731055
0.0719306466729	0.0328022492971	0.731055
0.0719306466729	0.0330365510778	0.731055
0.0738050609185	0.0330365510778	0.731055
0.0738050609185	0.0332708528585	0.731055
0.0749765698219	0.0332708528585	0.731055
0.0749765698219	0.0335051546392	0.731055
0.0759137769447	0.0335051546392	0.731055
0.0759137769447	0.0339737582006	0.731055
0.0766166822868	0.0339737582006	0.731055
0.0766166822868	0.0342080599813	0.731055
0.0773195876289	0.0342080599813	0.731055
0.0773195876289	0.0349109653233	0.731055
0.0775538894096	0.0349109653233	0.731055
0.0775538894096	0.035145267104	0.731055
0.0780224929709	0.035145267104	0.731055
0.0780224929709	0.0356138706654	0.731055
0.0789597000937	0.0356138706654	0.731055
0.0789597000937	0.0358481724461	0.731055
0.0794283036551	0.0358481724461	0.731055
0.0794283036551	0.0360824742268	0.731055
0.0801312089972	0.0360824742268	0.731055
0.0801312089972	0.0363167760075	0.731055
0.0803655107779	0.0363167760075	0.731055
0.0803655107779	0.0365510777882	0.731055
0.0808341143393	0.0365510777882	0.731055
0.0808341143393	0.0370196813496	0.731055
0.0822399250234	0.0370196813496	0.731055
0.0822399250234	0.0372539831303	0.731055
0.0859887535145	0.0372539831303	0.731055
0.0859887535145	0.037488284911	0.731055
0.087160262418	0.037488284911	0.731055
0.087160262418	0.0379568884724	0.731055
0.0878631677601	0.0379568884724	0.731055
0.0878631677601	0.038191190253	0.731055
0.0880974695408	0.038191190253	0.731055
0.0880974695408	0.0386597938144	0.731055
0.0888003748828	0.0386597938144	0.731055
0.0888003748828	0.0393626991565	0.731055
0.0897375820056	0.0393626991565	0.731055
0.0897375820056	0.0395970009372	0.731055
0.0899718837863	0.0395970009372	0.731055
0.0899718837863	0.04053420806	0.731055
0.090206185567	0.04053420806	0.731055
0.090206185567	0.0410028116214	0.731055
0.0904404873477	0.0410028116214	0.731055
0.0904404873477	0.0412371134021	0.731055
0.0927835051546	0.0412371134021	0.731055
0.0927835051546	0.0417057169634	0.731055
0.0941893158388	0.0417057169634	0.731055
0.0941893158388	0.0419400187441	0.731055
0.0944236176195	0.0419400187441	0.731055
0.0944236176195	0.0424086223055	0.731055
0.0948922211809	0.0424086223055	0.731055
0.0948922211809	0.0426429240862	0.731055
0.095595126523	0.0426429240862	0.731055
0.095595126523	0.0428772258669	0.731055
0.0958294283037	0.0428772258669	0.731055
0.0958294283037	0.0431115276476	0.731055
0.0967666354264	0.0431115276476	0.731055
0.0967666354264	0.0433458294283	0.731055
0.0972352389878	0.0433458294283	0.731055
0.0972352389878	0.0438144329897	0.731055
0.098641049672	0.0438144329897	0.731055
0.098641049672	0.0440487347704	0.731055
0.0998125585754	0.0440487347704	0.731055
0.0998125585754	0.0447516401125	0.731055
0.100984067479	0.0447516401125	0.731055
0.100984067479	0.0449859418932	0.731055
0.10145267104	0.0449859418932	0.731055
0.10145267104	0.0452202436739	0.731055
0.101921274602	0.0452202436739	0.731055
0.101921274602	0.0454545454545	0.731055
0.102858481724	0.0454545454545	0.731055
0.102858481724	0.0456888472352	0.731055
0.103561387067	0.0456888472352	0.731055
0.103561387067	0.0459231490159	0.731055
0.103795688847	0.0459231490159	0.731055
0.103795688847	0.0461574507966	0.731055
0.105435801312	0.0461574507966	0.731055
0.105435801312	0.046626054358	0.731055
0.105670103093	0.046626054358	0.731055
0.105670103093	0.0468603561387	0.731055
0.105904404873	0.0468603561387	0.731055
0.105904404873	0.0470946579194	0.731055
0.106138706654	0.0470946579194	0.731055
0.106138706654	0.0473289597001	0.731055
0.106841611996	0.0473289597001	0.731055
0.106841611996	0.0475632614808	0.731055
0.109418931584	0.0475632614808	0.731055
0.109418931584	0.0477975632615	0.731055
0.110121836926	0.0477975632615	0.731055
0.110121836926	0.0480318650422	0.731055
0.11152764761	0.0480318650422	0.731055
0.11152764761	0.0482661668229	0.731055
0.111761949391	0.0482661668229	0.731055
0.111761949391	0.0485004686036	0.731055
0.112230552952	0.0485004686036	0.731055
0.112230552952	0.0487347703843	0.731055
0.112464854733	0.0487347703843	0.731055
0.112464854733	0.0489690721649	0.731055
0.113636363636	0.0489690721649	0.731055
0.113636363636	0.0494376757263	0.731055
0.113870665417	0.0494376757263	0.731055
0.113870665417	0.049671977507	0.731055
0.11480787254	0.049671977507	0.731055
0.11480787254	0.0503748828491	0.731055
0.115745079663	0.0503748828491	0.731055
0.115745079663	0.0508434864105	0.731055
0.11808809747	0.0508434864105	0.731055
0.11808809747	0.0513120899719	0.731055
0.11832239925	0.0513120899719	0.731055
0.11832239925	0.0515463917526	0.731055
0.118791002812	0.0515463917526	0.731055
0.118791002812	0.0517806935333	0.731055
0.119728209934	0.0517806935333	0.731055
0.119728209934	0.052014995314	0.731055
0.121134020619	0.052014995314	0.731055
0.121134020619	0.0522492970947	0.731055
0.12160262418	0.0522492970947	0.731055
0.12160262418	0.0524835988754	0.731055
0.121836925961	0.0524835988754	0.731055
0.121836925961	0.0531865042174	0.731055
0.123477038425	0.0531865042174	0.731055
0.123477038425	0.0534208059981	0.731055
0.124648547329	0.0534208059981	0.731055
0.124648547329	0.0536551077788	0.731055
0.12511715089	0.0536551077788	0.731055
0.12511715089	0.0538894095595	0.731055
0.125351452671	0.0538894095595	0.731055
0.125351452671	0.0541237113402	0.731055
0.126288659794	0.0541237113402	0.731055
0.126288659794	0.0543580131209	0.731055
0.129803186504	0.0543580131209	0.731055
0.129803186504	0.0545923149016	0.731055
0.132614807873	0.0545923149016	0.731055
0.132614807873	0.055060918463	0.731055
0.133083411434	0.055060918463	0.731055
0.133083411434	0.0552952202437	0.731055
0.138003748828	0.0552952202437	0.731055
0.138003748828	0.0555295220244	0.731055
0.138238050609	0.0555295220244	0.731055
0.138238050609	0.0557638238051	0.731055
0.13847235239	0.0557638238051	0.731055
0.13847235239	0.0564667291471	0.731055
0.140112464855	0.0564667291471	0.731055
0.140112464855	0.0569353327085	0.731055
0.140581068416	0.0569353327085	0.731055
0.140581068416	0.0574039362699	0.731055
0.140815370197	0.0574039362699	0.731055
0.140815370197	0.0576382380506	0.731055
0.141518275539	0.0576382380506	0.731055
0.141518275539	0.0578725398313	0.731055
0.142221180881	0.0578725398313	0.731055
0.142221180881	0.058106841612	0.731055
0.144095595127	0.058106841612	0.731055
0.144095595127	0.0590440487348	0.731055
0.145032802249	0.0590440487348	0.731055
0.145032802249	0.0595126522962	0.731055
0.145501405811	0.0595126522962	0.731055
0.145501405811	0.0597469540769	0.731055
0.145970009372	0.0597469540769	0.731055
0.145970009372	0.0602155576382	0.731055
0.147375820056	0.0602155576382	0.731055
0.147375820056	0.0604498594189	0.731055
0.14854732896	0.0604498594189	0.731055
0.14854732896	0.0606841611996	0.731055
0.14878163074	0.0606841611996	0.731055
0.14878163074	0.0609184629803	0.731055
0.149015932521	0.0609184629803	0.731055
0.149015932521	0.061152764761	0.731055
0.149484536082	0.061152764761	0.731055
0.149484536082	0.0613870665417	0.731055
0.150187441425	0.0613870665417	0.731055
0.150187441425	0.0616213683224	0.731055
0.151593252109	0.0616213683224	0.731055
0.151593252109	0.0618556701031	0.731055
0.153467666354	0.0618556701031	0.731055
0.153467666354	0.0620899718838	0.731055
0.153701968135	0.0620899718838	0.731055
0.153701968135	0.0623242736645	0.731055
0.155107778819	0.0623242736645	0.731055
0.155107778819	0.0625585754452	0.731055
0.1553420806	0.0625585754452	0.731055
0.1553420806	0.0630271790066	0.731055
0.155576382381	0.0630271790066	0.731055
0.155576382381	0.0632614807873	0.731055
0.156513589503	0.0632614807873	0.731055
0.156513589503	0.0634957825679	0.731055
0.157685098407	0.0634957825679	0.731055
0.157685098407	0.0639643861293	0.731055
0.158388003749	0.0639643861293	0.731055
0.158388003749	0.0644329896907	0.731055
0.15862230553	0.0644329896907	0.731055
0.15862230553	0.0646672914714	0.731055
0.162371134021	0.0646672914714	0.731055
0.162371134021	0.0649015932521	0.731055
0.164948453608	0.0649015932521	0.731055
0.164948453608	0.0651358950328	0.731055
0.165182755389	0.0651358950328	0.731055
0.165182755389	0.0653701968135	0.731055
0.166119962512	0.0653701968135	0.731055
0.166119962512	0.0658388003749	0.731055
0.167057169634	0.0658388003749	0.731055
0.167057169634	0.0663074039363	0.731055
0.168228678538	0.0663074039363	0.731055
0.168228678538	0.066541705717	0.731055
0.168697282099	0.066541705717	0.731055
0.168697282099	0.0667760074977	0.731055
0.16893158388	0.0667760074977	0.731055
0.16893158388	0.0670103092784	0.731055
0.169634489222	0.0670103092784	0.731055
0.169634489222	0.067244611059	0.731055
0.170103092784	0.067244611059	0.731055
0.170103092784	0.0677132146204	0.731055
0.170337394564	0.0677132146204	0.731055
0.170337394564	0.0679475164011	0.731055
0.17244611059	0.0679475164011	0.731055
0.17244611059	0.0681818181818	0.731055
0.173383317713	0.0681818181818	0.731055
0.173383317713	0.0684161199625	0.731055
0.174789128397	0.0684161199625	0.731055
0.174789128397	0.0686504217432	0.731055
0.175023430178	0.0686504217432	0.731055
0.175023430178	0.0688847235239	0.731055
0.17572633552	0.0688847235239	0.731055
0.17572633552	0.0693533270853	0.731055
0.176429240862	0.0693533270853	0.731055
0.176429240862	0.069587628866	0.731055
0.177132146204	0.069587628866	0.731055
0.177132146204	0.0698219306467	0.731055
0.177600749766	0.0698219306467	0.731055
0.177600749766	0.0702905342081	0.731055
0.179709465792	0.0702905342081	0.731055
0.179709465792	0.0705248359888	0.731055
0.180178069353	0.0705248359888	0.731055
0.180178069353	0.0707591377694	0.731055
0.182052483599	0.0707591377694	0.731055
0.182052483599	0.0709934395501	0.731055
0.182755388941	0.0709934395501	0.731055
0.182755388941	0.0712277413308	0.731055
0.182989690722	0.0712277413308	0.731055
0.182989690722	0.0714620431115	0.731055
0.183223992502	0.0714620431115	0.731055
0.183223992502	0.0716963448922	0.731055
0.187207122774	0.0716963448922	0.731055
0.187207122774	0.0719306466729	0.731055
0.1893158388	0.0719306466729	0.731055
0.1893158388	0.0721649484536	0.731055
0.189550140581	0.0721649484536	0.731055
0.189550140581	0.0723992502343	0.731055
0.190253045923	0.0723992502343	0.731055
0.190253045923	0.072633552015	0.731055
0.193767572634	0.072633552015	0.731055
0.193767572634	0.0728678537957	0.731055
0.194236176195	0.0728678537957	0.731055
0.194236176195	0.0733364573571	0.731055
0.197516401125	0.0733364573571	0.731055
0.197516401125	0.0735707591378	0.731055
0.198687910028	0.0735707591378	0.731055
0.198687910028	0.0738050609185	0.731055
0.202202436739	0.0738050609185	0.731055
0.202202436739	0.0740393626992	0.731055
0.2026710403	0.0740393626992	0.731055
0.2026710403	0.0742736644799	0.731055
0.202905342081	0.0742736644799	0.731055
0.202905342081	0.0747422680412	0.731055
0.204545454545	0.0747422680412	0.731055
0.204545454545	0.0749765698219	0.731055
0.208294283037	0.0749765698219	0.731055
0.208294283037	0.0752108716026	0.731055
0.209700093721	0.0752108716026	0.731055
0.209700093721	0.0754451733833	0.731055
0.210402999063	0.0754451733833	0.731055
0.210402999063	0.075679475164	0.731055
0.211340206186	0.075679475164	0.731055
0.211340206186	0.0759137769447	0.731055
0.213917525773	0.0759137769447	0.731055
0.213917525773	0.0761480787254	0.731055
0.214620431115	0.0761480787254	0.731055
0.214620431115	0.0763823805061	0.731055
0.215323336457	0.0763823805061	0.731055
0.215323336457	0.0766166822868	0.731055
0.215791940019	0.0766166822868	0.731055
0.215791940019	0.0773195876289	0.731055
0.218837863168	0.0773195876289	0.731055
0.218837863168	0.0775538894096	0.731055
0.220009372071	0.0775538894096	0.731055
0.220009372071	0.0777881911903	0.731055
0.220477975633	0.0777881911903	0.731055
0.220477975633	0.0780224929709	0.731055
0.221883786317	0.0780224929709	0.731055
0.221883786317	0.0782567947516	0.731055
0.22282099344	0.0782567947516	0.731055
0.22282099344	0.0784910965323	0.731055
0.223758200562	0.0784910965323	0.731055
0.223758200562	0.078725398313	0.731055
0.225866916589	0.078725398313	0.731055
0.225866916589	0.0789597000937	0.731055
0.227038425492	0.0789597000937	0.731055
0.227038425492	0.0791940018744	0.731055
0.227507029053	0.0791940018744	0.731055
0.227507029053	0.0794283036551	0.731055
0.228444236176	0.0794283036551	0.731055
0.228444236176	0.0796626054358	0.731055
0.230084348641	0.0796626054358	0.731055
0.230084348641	0.0798969072165	0.731055
0.231255857545	0.0798969072165	0.731055
0.231255857545	0.0801312089972	0.731055
0.233833177132	0.0801312089972	0.731055
0.233833177132	0.0803655107779	0.731055
0.2366447985	0.0803655107779	0.731055
0.2366447985	0.0805998125586	0.731055
0.238050609185	0.0805998125586	0.731055
0.238050609185	0.0808341143393	0.731055
0.239222118088	0.0808341143393	0.731055
0.239222118088	0.081771321462	0.731055
0.242033739456	0.081771321462	0.731055
0.242033739456	0.0820056232427	0.731055
0.242502343018	0.0820056232427	0.731055
0.242502343018	0.0822399250234	0.731055
0.242736644799	0.0822399250234	0.731055
0.242736644799	0.0824742268041	0.731055
0.244845360825	0.0824742268041	0.731055
0.244845360825	0.0827085285848	0.731055
0.245782567948	0.0827085285848	0.731055
0.245782567948	0.0829428303655	0.731055
0.24671977507	0.0829428303655	0.731055
0.24671977507	0.0831771321462	0.731055
0.247656982193	0.0831771321462	0.731055
0.247656982193	0.0834114339269	0.731055
0.250234301781	0.0834114339269	0.731055
0.250234301781	0.0836457357076	0.731055
0.252343017807	0.0836457357076	0.731055
0.252343017807	0.0838800374883	0.731055
0.254217432052	0.0838800374883	0.731055
0.254217432052	0.084114339269	0.731055
0.254920337395	0.084114339269	0.731055
0.254920337395	0.0843486410497	0.731055
0.255154639175	0.0843486410497	0.731055
0.255154639175	0.0848172446111	0.731055
0.255388940956	0.0848172446111	0.731055
0.255388940956	0.0859887535145	0.731055
0.255857544517	0.0859887535145	0.731055
0.255857544517	0.0862230552952	0.731055
0.256091846298	0.0862230552952	0.731055
0.256091846298	0.0864573570759	0.731055
0.259606373008	0.0864573570759	0.731055
0.259606373008	0.0866916588566	0.731055
0.26007497657	0.0866916588566	0.731055
0.26007497657	0.0869259606373	0.731055
0.260309278351	0.0869259606373	0.731055
0.260309278351	0.087160262418	0.731055
0.260543580131	0.087160262418	0.731055
0.260543580131	0.0878631677601	0.731055
0.264526710403	0.0878631677601	0.731055
0.264526710403	0.0880974695408	0.731055
0.266166822868	0.0880974695408	0.731055
0.266166822868	0.0883317713215	0.731055
0.268978444236	0.0883317713215	0.731055
0.268978444236	0.0885660731022	0.731055
0.269681349578	0.0885660731022	0.731055
0.269681349578	0.0888003748828	0.731055
0.27038425492	0.0888003748828	0.731055
0.27038425492	0.0890346766635	0.731055
0.271555763824	0.0890346766635	0.731055
0.271555763824	0.0895032802249	0.731055
0.271790065604	0.0895032802249	0.731055
0.271790065604	0.0897375820056	0.731055
0.273195876289	0.0897375820056	0.731055
0.273195876289	0.090206185567	0.731055
0.274367385192	0.090206185567	0.731055
0.274367385192	0.0904404873477	0.731055
0.274601686973	0.0904404873477	0.731055
0.274601686973	0.0906747891284	0.731055
0.274835988754	0.0906747891284	0.731055
0.274835988754	0.0909090909091	0.731055
0.27694470478	0.0909090909091	0.731055
0.27694470478	0.0911433926898	0.731055
0.277881911903	0.0911433926898	0.731055
0.277881911903	0.0913776944705	0.731055
0.279053420806	0.0913776944705	0.731055
0.279053420806	0.0916119962512	0.731055
0.28045923149	0.0916119962512	0.731055
0.28045923149	0.0918462980319	0.731055
0.280927835052	0.0918462980319	0.731055
0.280927835052	0.0920805998126	0.731055
0.281630740394	0.0920805998126	0.731055
0.281630740394	0.0923149015933	0.731055
0.283036551078	0.0923149015933	0.731055
0.283036551078	0.0925492033739	0.731055
0.283505154639	0.0925492033739	0.731055
0.283505154639	0.0927835051546	0.731055
0.286785379569	0.0927835051546	0.731055
0.286785379569	0.0930178069353	0.731055
0.291002811621	0.0930178069353	0.731055
0.291002811621	0.093252108716	0.731055
0.292174320525	0.093252108716	0.731055
0.292174320525	0.0937207122774	0.731055
0.294283036551	0.0937207122774	0.731055
0.294283036551	0.0939550140581	0.731055
0.294751640112	0.0939550140581	0.731055
0.294751640112	0.0941893158388	0.731055
0.295923149016	0.0941893158388	0.731055
0.295923149016	0.0944236176195	0.731055
0.298266166823	0.0944236176195	0.731055
0.298266166823	0.0948922211809	0.731055
0.299437675726	0.0948922211809	0.731055
0.299437675726	0.0951265229616	0.731055
0.30388940956	0.0951265229616	0.731055
0.30388940956	0.0953608247423	0.731055
0.304826616682	0.0953608247423	0.731055
0.304826616682	0.095595126523	0.731055
0.306232427366	0.095595126523	0.731055
0.306232427366	0.0958294283037	0.731055
0.307169634489	0.0958294283037	0.731055
0.307169634489	0.0960637300843	0.731055
0.30740393627	0.0960637300843	0.731055
0.30740393627	0.096298031865	0.731055
0.307872539831	0.096298031865	0.731055
0.307872539831	0.0965323336457	0.731055
0.314901593252	0.0965323336457	0.731055
0.314901593252	0.0970009372071	0.731055
0.322633552015	0.0970009372071	0.731055
0.322633552015	0.0972352389878	0.731055
0.326382380506	0.0972352389878	0.731055
0.326382380506	0.0974695407685	0.731055
0.330131208997	0.0974695407685	0.731055
0.330131208997	0.0977038425492	0.731055
0.330599812559	0.0977038425492	0.731055
0.330599812559	0.0979381443299	0.731055
0.33434864105	0.0979381443299	0.731055
0.33434864105	0.0981724461106	0.731055
0.334817244611	0.0981724461106	0.731055
0.334817244611	0.0984067478913	0.731055
0.345126522962	0.0984067478913	0.731055
0.345126522962	0.098641049672	0.731055
0.346298031865	0.098641049672	0.731055
0.346298031865	0.0991096532334	0.731055
0.346766635426	0.0991096532334	0.731055
0.346766635426	0.0993439550141	0.731055
0.348406747891	0.0993439550141	0.731055
0.348406747891	0.0995782567948	0.731055
0.349343955014	0.0995782567948	0.731055
0.349343955014	0.0998125585754	0.731055
0.349578256795	0.0998125585754	0.731055
0.349578256795	0.100046860356	0.731055
0.350984067479	0.100046860356	0.731055
0.350984067479	0.100281162137	0.731055
0.351686972821	0.100281162137	0.731055
0.351686972821	0.100515463918	0.731055
0.354264292409	0.100515463918	0.731055
0.354264292409	0.100749765698	0.731055
0.356841611996	0.100749765698	0.731055
0.356841611996	0.100984067479	0.731055
0.357310215558	0.100984067479	0.731055
0.357310215558	0.10121836926	0.731055
0.364573570759	0.10121836926	0.731055
0.364573570759	0.10145267104	0.731055
0.365276476101	0.10145267104	0.731055
0.365276476101	0.101686972821	0.731055
0.366447985005	0.101686972821	0.731055
0.366447985005	0.101921274602	0.731055
0.37160262418	0.101921274602	0.731055
0.37160262418	0.102389878163	0.731055
0.376757263355	0.102389878163	0.731055
0.376757263355	0.102624179944	0.731055
0.377225866917	0.102624179944	0.731055
0.377225866917	0.102858481724	0.731055
0.377460168697	0.102858481724	0.731055
0.377460168697	0.103092783505	0.731055
0.380037488285	0.103092783505	0.731055
0.380037488285	0.103327085286	0.731055
0.380271790066	0.103327085286	0.731055
0.380271790066	0.103561387067	0.731055
0.382614807873	0.103561387067	0.731055
0.382614807873	0.103795688847	0.731055
0.382849109653	0.103795688847	0.731055
0.382849109653	0.104029990628	0.731055
0.384020618557	0.104029990628	0.731055
0.384020618557	0.104264292409	0.731055
0.387066541706	0.104264292409	0.731055
0.387066541706	0.104498594189	0.731055
0.388940955951	0.104498594189	0.731055
0.388940955951	0.10473289597	0.731055
0.390112464855	0.10473289597	0.731055
0.390112464855	0.104967197751	0.731055
0.394095595127	0.104967197751	0.731055
0.394095595127	0.105201499531	0.731055
0.394329896907	0.105201499531	0.731055
0.394329896907	0.105435801312	0.731055
0.395032802249	0.105435801312	0.731055
0.395032802249	0.105670103093	0.731055
0.397141518276	0.105670103093	0.731055
0.397141518276	0.105904404873	0.731055
0.399484536082	0.105904404873	0.731055
0.399484536082	0.106138706654	0.731055
0.403233364574	0.106138706654	0.731055
0.403233364574	0.106373008435	0.731055
0.409793814433	0.106373008435	0.731055
0.409793814433	0.106607310216	0.731055
0.410731021556	0.106607310216	0.731055
0.410731021556	0.107075913777	0.731055
0.416822867854	0.107075913777	0.731055
0.416822867854	0.107310215558	0.731055
0.419165885661	0.107310215558	0.731055
0.419165885661	0.107544517338	0.731055
0.421040299906	0.107544517338	0.731055
0.421040299906	0.107778819119	0.731055
0.42244611059	0.107778819119	0.731055
0.42244611059	0.1080131209	0.731055
0.423851921275	0.1080131209	0.731055
0.423851921275	0.10824742268	0.731055
0.424320524836	0.10824742268	0.731055
0.424320524836	0.108481724461	0.731055
0.426663542643	0.108481724461	0.731055
0.426663542643	0.108716026242	0.731055
0.427132146204	0.108716026242	0.731055
0.427132146204	0.108950328022	0.731055
0.427600749766	0.108950328022	0.731055
0.427600749766	0.109184629803	0.731055
0.428537956888	0.109184629803	0.731055
0.428537956888	0.109418931584	0.731055
0.431818181818	0.109418931584	0.731055
0.431818181818	0.109653233365	0.731055
0.435098406748	0.109653233365	0.731055
0.435098406748	0.109887535145	0.731055
0.436035613871	0.109887535145	0.731055
0.436035613871	0.110121836926	0.731055
0.436504217432	0.110121836926	0.731055
0.436504217432	0.110590440487	0.731055
0.441424554827	0.110590440487	0.731055
0.441424554827	0.110824742268	0.731055
0.443533270853	0.110824742268	0.731055
0.443533270853	0.111293345829	0.731055
0.445641986879	0.111293345829	0.731055
0.445641986879	0.111761949391	0.731055
0.447985004686	0.111761949391	0.731055
0.447985004686	0.111996251172	0.731055
0.448922211809	0.111996251172	0.731055
0.448922211809	0.112230552952	0.731055
0.451499531396	0.112230552952	0.731055
0.451499531396	0.112464854733	0.731055
0.456419868791	0.112464854733	0.731055
0.456419868791	0.112699156514	0.731055
0.457122774133	0.112699156514	0.731055
0.457122774133	0.112933458294	0.731055
0.457825679475	0.112933458294	0.731055
0.457825679475	0.113167760075	0.731055
0.458997188379	0.113167760075	0.731055
0.458997188379	0.113870665417	0.731055
0.459231490159	0.113870665417	0.731055
0.459231490159	0.114104967198	0.731055
0.45946579194	0.114104967198	0.731055
0.45946579194	0.114339268978	0.731055
0.459700093721	0.114339268978	0.731055
0.459700093721	0.114573570759	0.731055
0.459934395501	0.114573570759	0.731055
0.459934395501	0.11480787254	0.731055
0.460168697282	0.11480787254	0.731055
0.460168697282	0.115042174321	0.731055
0.460637300843	0.115042174321	0.731055
0.460637300843	0.115276476101	0.731055
0.461105904405	0.115276476101	0.731055
0.461105904405	0.115510777882	0.731055
0.461808809747	0.115510777882	0.731055
0.461808809747	0.115745079663	0.731055
0.462043111528	0.115745079663	0.731055
0.462043111528	0.116447985005	0.731055
0.46274601687	0.116447985005	0.731055
0.46274601687	0.116682286785	0.731055
0.463917525773	0.116682286785	0.731055
0.463917525773	0.116916588566	0.731055
0.464151827554	0.116916588566	0.731055
0.464151827554	0.117619493908	0.731055
0.465089034677	0.117619493908	0.731055
0.465089034677	0.11808809747	0.731055
0.465323336457	0.11808809747	0.731055
0.465323336457	0.118556701031	0.731055
0.46626054358	0.118556701031	0.731055
0.46626054358	0.119025304592	0.731055
0.466963448922	0.119025304592	0.731055
0.466963448922	0.119259606373	0.731055
0.467432052484	0.119259606373	0.731055
0.467432052484	0.119728209934	0.731055
0.467900656045	0.119728209934	0.731055
0.467900656045	0.119962511715	0.731055
0.468134957826	0.119962511715	0.731055
0.468134957826	0.120431115276	0.731055
0.468369259606	0.120431115276	0.731055
0.468369259606	0.120665417057	0.731055
0.468603561387	0.120665417057	0.731055
0.468603561387	0.120899718838	0.731055
0.468837863168	0.120899718838	0.731055
0.468837863168	0.121134020619	0.731055
0.470009372071	0.121134020619	0.731055
0.470009372071	0.12160262418	0.731055
0.470477975633	0.12160262418	0.731055
0.470477975633	0.121836925961	0.731055
0.470712277413	0.121836925961	0.731055
0.470712277413	0.122071227741	0.731055
0.471180880975	0.122071227741	0.731055
0.471180880975	0.122539831303	0.731055
0.471649484536	0.122539831303	0.731055
0.471649484536	0.123477038425	0.731055
0.471883786317	0.123477038425	0.731055
0.471883786317	0.124179943768	0.731055
0.472118088097	0.124179943768	0.731055
0.472118088097	0.124414245548	0.731055
0.472352389878	0.124414245548	0.731055
0.472352389878	0.124648547329	0.731055
0.47282099344	0.124648547329	0.731055
0.47282099344	0.12511715089	0.731055
0.473289597001	0.12511715089	0.731055
0.473289597001	0.125351452671	0.731055
0.475398313027	0.125351452671	0.731055
0.475398313027	0.125585754452	0.731055
0.475632614808	0.125585754452	0.731055
0.475632614808	0.126054358013	0.731055
0.476569821931	0.126054358013	0.731055
0.476569821931	0.126288659794	0.731055
0.477038425492	0.126288659794	0.731055
0.477038425492	0.127225866917	0.731055
0.477272727273	0.127225866917	0.731055
0.477272727273	0.127694470478	0.731055
0.477741330834	0.127694470478	0.731055
0.477741330834	0.128163074039	0.731055
0.478678537957	0.128163074039	0.731055
0.478678537957	0.12839737582	0.731055
0.479147141518	0.12839737582	0.731055
0.479147141518	0.128865979381	0.731055
0.480552952202	0.128865979381	0.731055
0.480552952202	0.129334582943	0.731055
0.481490159325	0.129334582943	0.731055
0.481490159325	0.129803186504	0.731055
0.481958762887	0.129803186504	0.731055
0.481958762887	0.130740393627	0.731055
0.482427366448	0.130740393627	0.731055
0.482427366448	0.131208997188	0.731055
0.482661668229	0.131208997188	0.731055
0.482661668229	0.131443298969	0.731055
0.483364573571	0.131443298969	0.731055
0.483364573571	0.13167760075	0.731055
0.485707591378	0.13167760075	0.731055
0.485707591378	0.13191190253	0.731055
0.48641049672	0.13191190253	0.731055
0.48641049672	0.132146204311	0.731055
0.487113402062	0.132146204311	0.731055
0.487113402062	0.132614807873	0.731055
0.488519212746	0.132614807873	0.731055
0.488519212746	0.132849109653	0.731055
0.489690721649	0.132849109653	0.731055
0.489690721649	0.133083411434	0.731055
0.48992502343	0.133083411434	0.731055
0.48992502343	0.133552014995	0.731055
0.490627928772	0.133552014995	0.731055
0.490627928772	0.133786316776	0.731055
0.492033739456	0.133786316776	0.731055
0.492033739456	0.134020618557	0.731055
0.492268041237	0.134020618557	0.731055
0.492268041237	0.134254920337	0.731055
0.492502343018	0.134254920337	0.731055
0.492502343018	0.136129334583	0.731055
0.49320524836	0.136129334583	0.731055
0.49320524836	0.136363636364	0.731055
0.494142455483	0.136363636364	0.731055
0.494142455483	0.136597938144	0.731055
0.494611059044	0.136597938144	0.731055
0.494611059044	0.136832239925	0.731055
0.495079662605	0.136832239925	0.731055
0.495079662605	0.137066541706	0.731055
0.496016869728	0.137066541706	0.731055
0.496016869728	0.137300843486	0.731055
0.49648547329	0.137300843486	0.731055
0.49648547329	0.138238050609	0.731055
0.496954076851	0.138238050609	0.731055
0.496954076851	0.13847235239	0.731055
0.497422680412	0.13847235239	0.731055
0.497422680412	0.138940955951	0.731055
0.497656982193	0.138940955951	0.731055
0.497656982193	0.139175257732	0.731055
0.499765698219	0.139175257732	0.731055
0.499765698219	0.140346766635	0.731055
0.500702905342	0.140346766635	0.731055
0.500702905342	0.140815370197	0.731055
0.501171508903	0.140815370197	0.731055
0.501171508903	0.141049671978	0.731055
0.501640112465	0.141049671978	0.731055
0.501640112465	0.141283973758	0.731055
0.501874414246	0.141283973758	0.731055
0.501874414246	0.141518275539	0.731055
0.502108716026	0.141518275539	0.731055
0.502108716026	0.14175257732	0.731055
0.502343017807	0.14175257732	0.731055
0.502343017807	0.1419868791	0.731055
0.503045923149	0.1419868791	0.731055
0.503045923149	0.142924086223	0.731055
0.504217432052	0.142924086223	0.731055
0.504217432052	0.143158388004	0.731055
0.505154639175	0.143158388004	0.731055
0.505154639175	0.143626991565	0.731055
0.505388940956	0.143626991565	0.731055
0.505388940956	0.144329896907	0.731055
0.505623242737	0.144329896907	0.731055
0.505623242737	0.144564198688	0.731055
0.505857544517	0.144564198688	0.731055
0.505857544517	0.145032802249	0.731055
0.506326148079	0.145032802249	0.731055
0.506326148079	0.145501405811	0.731055
0.50679475164	0.145501405811	0.731055
0.50679475164	0.145970009372	0.731055
0.507029053421	0.145970009372	0.731055
0.507029053421	0.146204311153	0.731055
0.510309278351	0.146204311153	0.731055
0.510309278351	0.146438612933	0.731055
0.511480787254	0.146438612933	0.731055
0.511480787254	0.146672914714	0.731055
0.511715089035	0.146672914714	0.731055
0.511715089035	0.147141518276	0.731055
0.511949390815	0.147141518276	0.731055
0.511949390815	0.147375820056	0.731055
0.5133552015	0.147375820056	0.731055
0.5133552015	0.147610121837	0.731055
0.515463917526	0.147610121837	0.731055
0.515463917526	0.148078725398	0.731055
0.515932521087	0.148078725398	0.731055
0.515932521087	0.148313027179	0.731055
0.516166822868	0.148313027179	0.731055
0.516166822868	0.14854732896	0.731055
0.516635426429	0.14854732896	0.731055
0.516635426429	0.149250234302	0.731055
0.51686972821	0.149250234302	0.731055
0.51686972821	0.149718837863	0.731055
0.518744142455	0.149718837863	0.731055
0.518744142455	0.149953139644	0.731055
0.518978444236	0.149953139644	0.731055
0.518978444236	0.150656044986	0.731055
0.519447047798	0.150656044986	0.731055
0.519447047798	0.151124648547	0.731055
0.52038425492	0.151124648547	0.731055
0.52038425492	0.151358950328	0.731055
0.520618556701	0.151358950328	0.731055
0.520618556701	0.151593252109	0.731055
0.521087160262	0.151593252109	0.731055
0.521087160262	0.152296157451	0.731055
0.521321462043	0.152296157451	0.731055
0.521321462043	0.152530459231	0.731055
0.521555763824	0.152530459231	0.731055
0.521555763824	0.152999062793	0.731055
0.522024367385	0.152999062793	0.731055
0.522024367385	0.153233364574	0.731055
0.522727272727	0.153233364574	0.731055
0.522727272727	0.153701968135	0.731055
0.524601686973	0.153701968135	0.731055
0.524601686973	0.154170571696	0.731055
0.525070290534	0.154170571696	0.731055
0.525070290534	0.154639175258	0.731055
0.525773195876	0.154639175258	0.731055
0.525773195876	0.154873477038	0.731055
0.526007497657	0.154873477038	0.731055
0.526007497657	0.155576382381	0.731055
0.52717900656	0.155576382381	0.731055
0.52717900656	0.155810684161	0.731055
0.527413308341	0.155810684161	0.731055
0.527413308341	0.156279287723	0.731055
0.527881911903	0.156279287723	0.731055
0.527881911903	0.156513589503	0.731055
0.528584817245	0.156513589503	0.731055
0.528584817245	0.157216494845	0.731055
0.528819119025	0.157216494845	0.731055
0.528819119025	0.157685098407	0.731055
0.529522024367	0.157685098407	0.731055
0.529522024367	0.157919400187	0.731055
0.53045923149	0.157919400187	0.731055
0.53045923149	0.158153701968	0.731055
0.530693533271	0.158153701968	0.731055
0.530693533271	0.158388003749	0.731055
0.531630740394	0.158388003749	0.731055
0.531630740394	0.15862230553	0.731055
0.532099343955	0.15862230553	0.731055
0.532099343955	0.15885660731	0.731055
0.532567947516	0.15885660731	0.731055
0.532567947516	0.159090909091	0.731055
0.534676663543	0.159090909091	0.731055
0.534676663543	0.159559512652	0.731055
0.534910965323	0.159559512652	0.731055
0.534910965323	0.159793814433	0.731055
0.535379568885	0.159793814433	0.731055
0.535379568885	0.160028116214	0.731055
0.536316776007	0.160028116214	0.731055
0.536316776007	0.160496719775	0.731055
0.53701968135	0.160496719775	0.731055
0.53701968135	0.160731021556	0.731055
0.53725398313	0.160731021556	0.731055
0.53725398313	0.161199625117	0.731055
0.537722586692	0.161199625117	0.731055
0.537722586692	0.161433926898	0.731055
0.538659793814	0.161433926898	0.731055
0.538659793814	0.161668228679	0.731055
0.538894095595	0.161668228679	0.731055
0.538894095595	0.162371134021	0.731055
0.539128397376	0.162371134021	0.731055
0.539128397376	0.162605435801	0.731055
0.539362699157	0.162605435801	0.731055
0.539362699157	0.162839737582	0.731055
0.540768509841	0.162839737582	0.731055
0.540768509841	0.163074039363	0.731055
0.541237113402	0.163074039363	0.731055
0.541237113402	0.163308341143	0.731055
0.543580131209	0.163308341143	0.731055
0.543580131209	0.164011246485	0.731055
0.544985941893	0.164011246485	0.731055
0.544985941893	0.164948453608	0.731055
0.546157450797	0.164948453608	0.731055
0.546157450797	0.165182755389	0.731055
0.546860356139	0.165182755389	0.731055
0.546860356139	0.16565135895	0.731055
0.547094657919	0.16565135895	0.731055
0.547094657919	0.165885660731	0.731055
0.5473289597	0.165885660731	0.731055
0.5473289597	0.166354264292	0.731055
0.547563261481	0.166354264292	0.731055
0.547563261481	0.166588566073	0.731055
0.548031865042	0.166588566073	0.731055
0.548031865042	0.166822867854	0.731055
0.548969072165	0.166822867854	0.731055
0.548969072165	0.167291471415	0.731055
0.550140581068	0.167291471415	0.731055
0.550140581068	0.167994376757	0.731055
0.55060918463	0.167994376757	0.731055
0.55060918463	0.168462980319	0.731055
0.551780693533	0.168462980319	0.731055
0.551780693533	0.168697282099	0.731055
0.552014995314	0.168697282099	0.731055
0.552014995314	0.16893158388	0.731055
0.553186504217	0.16893158388	0.731055
0.553186504217	0.169165885661	0.731055
0.554358013121	0.169165885661	0.731055
0.554358013121	0.169400187441	0.731055
0.554826616682	0.169400187441	0.731055
0.554826616682	0.169634489222	0.731055
0.556935332709	0.169634489222	0.731055
0.556935332709	0.169868791003	0.731055
0.557872539831	0.169868791003	0.731055
0.557872539831	0.170103092784	0.731055
0.559278350515	0.170103092784	0.731055
0.559278350515	0.170337394564	0.731055
0.561152764761	0.170337394564	0.731055
0.561152764761	0.170571696345	0.731055
0.562089971884	0.170571696345	0.731055
0.562089971884	0.171040299906	0.731055
0.563261480787	0.171040299906	0.731055
0.563261480787	0.171274601687	0.731055
0.563495782568	0.171274601687	0.731055
0.563495782568	0.171977507029	0.731055
0.565135895033	0.171977507029	0.731055
0.565135895033	0.17221180881	0.731055
0.565838800375	0.17221180881	0.731055
0.565838800375	0.17244611059	0.731055
0.566073102156	0.17244611059	0.731055
0.566073102156	0.172914714152	0.731055
0.567010309278	0.172914714152	0.731055
0.567010309278	0.173617619494	0.731055
0.567244611059	0.173617619494	0.731055
0.567244611059	0.173851921275	0.731055
0.568181818182	0.173851921275	0.731055
0.568181818182	0.174086223055	0.731055
0.568416119963	0.174086223055	0.731055
0.568416119963	0.174320524836	0.731055
0.568884723524	0.174320524836	0.731055
0.568884723524	0.174554826617	0.731055
0.569119025305	0.174554826617	0.731055
0.569119025305	0.174789128397	0.731055
0.569821930647	0.174789128397	0.731055
0.569821930647	0.175023430178	0.731055
0.570759137769	0.175023430178	0.731055
0.570759137769	0.175257731959	0.731055
0.571696344892	0.175257731959	0.731055
0.571696344892	0.175492033739	0.731055
0.57427366448	0.175492033739	0.731055
0.57427366448	0.17572633552	0.731055
0.574976569822	0.17572633552	0.731055
0.574976569822	0.176194939082	0.731055
0.575445173383	0.176194939082	0.731055
0.575445173383	0.176429240862	0.731055
0.575913776945	0.176429240862	0.731055
0.575913776945	0.176897844424	0.731055
0.576382380506	0.176897844424	0.731055
0.576382380506	0.177132146204	0.731055
0.57755388941	0.177132146204	0.731055
0.57755388941	0.177366447985	0.731055
0.578725398313	0.177366447985	0.731055
0.578725398313	0.177600749766	0.731055
0.579194001874	0.177600749766	0.731055
0.579194001874	0.177835051546	0.731055
0.579662605436	0.177835051546	0.731055
0.579662605436	0.178069353327	0.731055
0.579896907216	0.178069353327	0.731055
0.579896907216	0.178537956888	0.731055
0.580131208997	0.178537956888	0.731055
0.580131208997	0.178772258669	0.731055
0.580599812559	0.178772258669	0.731055
0.580599812559	0.179240862231	0.731055
0.580834114339	0.179240862231	0.731055
0.580834114339	0.179709465792	0.731055
0.581302717901	0.179709465792	0.731055
0.581302717901	0.179943767573	0.731055
0.582942830366	0.179943767573	0.731055
0.582942830366	0.180178069353	0.731055
0.583411433927	0.180178069353	0.731055
0.583411433927	0.180412371134	0.731055
0.583645735708	0.180412371134	0.731055
0.583645735708	0.180646672915	0.731055
0.583880037488	0.180646672915	0.731055
0.583880037488	0.180880974695	0.731055
0.58434864105	0.180880974695	0.731055
0.58434864105	0.181349578257	0.731055
0.585051546392	0.181349578257	0.731055
0.585051546392	0.181583880037	0.731055
0.585754451734	0.181583880037	0.731055
0.585754451734	0.181818181818	0.731055
0.587394564199	0.181818181818	0.731055
0.587394564199	0.182052483599	0.731055
0.587628865979	0.182052483599	0.731055
0.587628865979	0.18228678538	0.731055
0.589971883786	0.18228678538	0.731055
0.589971883786	0.18252108716	0.731055
0.59114339269	0.18252108716	0.731055
0.59114339269	0.182989690722	0.731055
0.593252108716	0.182989690722	0.731055
0.593252108716	0.183223992502	0.731055
0.593486410497	0.183223992502	0.731055
0.593486410497	0.183458294283	0.731055
0.594892221181	0.183458294283	0.731055
0.594892221181	0.183926897844	0.731055
0.596532333646	0.183926897844	0.731055
0.596532333646	0.184161199625	0.731055
0.597235238988	0.184161199625	0.731055
0.597235238988	0.184395501406	0.731055
0.597703842549	0.184395501406	0.731055
0.597703842549	0.184864104967	0.731055
0.59793814433	0.184864104967	0.731055
0.59793814433	0.185098406748	0.731055
0.598406747891	0.185098406748	0.731055
0.598406747891	0.185332708529	0.731055
0.600515463918	0.185332708529	0.731055
0.600515463918	0.186035613871	0.731055
0.602624179944	0.186035613871	0.731055
0.602624179944	0.186269915651	0.731055
0.602858481724	0.186269915651	0.731055
0.602858481724	0.186504217432	0.731055
0.603092783505	0.186504217432	0.731055
0.603092783505	0.186738519213	0.731055
0.603327085286	0.186738519213	0.731055
0.603327085286	0.186972820993	0.731055
0.603561387067	0.186972820993	0.731055
0.603561387067	0.187207122774	0.731055
0.603795688847	0.187207122774	0.731055
0.603795688847	0.187441424555	0.731055
0.605435801312	0.187441424555	0.731055
0.605435801312	0.187675726336	0.731055
0.605904404873	0.187675726336	0.731055
0.605904404873	0.187910028116	0.731055
0.606841611996	0.187910028116	0.731055
0.606841611996	0.188144329897	0.731055
0.607544517338	0.188144329897	0.731055
0.607544517338	0.188378631678	0.731055
0.60824742268	0.188378631678	0.731055
0.60824742268	0.188612933458	0.731055
0.610356138707	0.188612933458	0.731055
0.610356138707	0.188847235239	0.731055
0.611059044049	0.188847235239	0.731055
0.611059044049	0.18908153702	0.731055
0.612230552952	0.18908153702	0.731055
0.612230552952	0.1893158388	0.731055
0.612464854733	0.1893158388	0.731055
0.612464854733	0.189784442362	0.731055
0.612699156514	0.189784442362	0.731055
0.612699156514	0.190018744142	0.731055
0.614339268978	0.190018744142	0.731055
0.614339268978	0.190487347704	0.731055
0.614573570759	0.190487347704	0.731055
0.614573570759	0.190721649485	0.731055
0.615510777882	0.190721649485	0.731055
0.615510777882	0.191893158388	0.731055
0.616682286785	0.191893158388	0.731055
0.616682286785	0.192127460169	0.731055
0.617385192127	0.192127460169	0.731055
0.617385192127	0.192361761949	0.731055
0.61832239925	0.192361761949	0.731055
0.61832239925	0.19259606373	0.731055
0.619025304592	0.19259606373	0.731055
0.619025304592	0.192830365511	0.731055
0.620431115276	0.192830365511	0.731055
0.620431115276	0.193064667291	0.731055
0.621134020619	0.193064667291	0.731055
0.621134020619	0.193298969072	0.731055
0.622539831303	0.193298969072	0.731055
0.622539831303	0.193533270853	0.731055
0.624648547329	0.193533270853	0.731055
0.624648547329	0.193767572634	0.731055
0.62488284911	0.193767572634	0.731055
0.62488284911	0.194470477976	0.731055
0.62511715089	0.194470477976	0.731055
0.62511715089	0.194704779756	0.731055
0.625820056232	0.194704779756	0.731055
0.625820056232	0.194939081537	0.731055
0.626054358013	0.194939081537	0.731055
0.626054358013	0.195407685098	0.731055
0.626288659794	0.195407685098	0.731055
0.626288659794	0.195641986879	0.731055
0.62839737582	0.195641986879	0.731055
0.62839737582	0.19611059044	0.731055
0.629100281162	0.19611059044	0.731055
0.629100281162	0.197047797563	0.731055
0.630974695408	0.197047797563	0.731055
0.630974695408	0.197282099344	0.731055
0.631208997188	0.197282099344	0.731055
0.631208997188	0.197750702905	0.731055
0.63191190253	0.197750702905	0.731055
0.63191190253	0.197985004686	0.731055
0.634489222118	0.197985004686	0.731055
0.634489222118	0.198219306467	0.731055
0.634723523899	0.198219306467	0.731055
0.634723523899	0.198922211809	0.731055
0.634957825679	0.198922211809	0.731055
0.634957825679	0.19915651359	0.731055
0.638003748828	0.19915651359	0.731055
0.638003748828	0.19939081537	0.731055
0.63847235239	0.19939081537	0.731055
0.63847235239	0.199859418932	0.731055
0.639175257732	0.199859418932	0.731055
0.639175257732	0.200328022493	0.731055
0.639643861293	0.200328022493	0.731055
0.639643861293	0.200562324274	0.731055
0.640112464855	0.200562324274	0.731055
0.640112464855	0.200796626054	0.731055
0.640346766635	0.200796626054	0.731055
0.640346766635	0.201265229616	0.731055
0.641283973758	0.201265229616	0.731055
0.641283973758	0.201968134958	0.731055
0.641518275539	0.201968134958	0.731055
0.641518275539	0.202202436739	0.731055
0.642221180881	0.202202436739	0.731055
0.642221180881	0.202436738519	0.731055
0.642455482662	0.202436738519	0.731055
0.642455482662	0.2026710403	0.731055
0.642924086223	0.2026710403	0.731055
0.642924086223	0.202905342081	0.731055
0.643158388004	0.202905342081	0.731055
0.643158388004	0.203139643861	0.731055
0.643861293346	0.203139643861	0.731055
0.643861293346	0.203373945642	0.731055
0.644095595127	0.203373945642	0.731055
0.644095595127	0.203608247423	0.731055
0.645032802249	0.203608247423	0.731055
0.645032802249	0.203842549203	0.731055
0.645970009372	0.203842549203	0.731055
0.645970009372	0.204076850984	0.731055
0.647610121837	0.204076850984	0.731055
0.647610121837	0.204545454545	0.731055
0.649015932521	0.204545454545	0.731055
0.649015932521	0.205014058107	0.731055
0.650656044986	0.205014058107	0.731055
0.650656044986	0.205716963449	0.731055
0.652530459231	0.205716963449	0.731055
0.652530459231	0.20595126523	0.731055
0.655107778819	0.20595126523	0.731055
0.655107778819	0.206419868791	0.731055
0.6553420806	0.206419868791	0.731055
0.6553420806	0.206654170572	0.731055
0.657450796626	0.206654170572	0.731055
0.657450796626	0.206888472352	0.731055
0.65885660731	0.206888472352	0.731055
0.65885660731	0.207122774133	0.731055
0.660028116214	0.207122774133	0.731055
0.660028116214	0.207357075914	0.731055
0.661199625117	0.207357075914	0.731055
0.661199625117	0.207825679475	0.731055
0.663308341143	0.207825679475	0.731055
0.663308341143	0.208059981256	0.731055
0.664714151828	0.208059981256	0.731055
0.664714151828	0.208294283037	0.731055
0.66565135895	0.208294283037	0.731055
0.66565135895	0.208528584817	0.731055
0.665885660731	0.208528584817	0.731055
0.665885660731	0.208762886598	0.731055
0.667291471415	0.208762886598	0.731055
0.667291471415	0.209231490159	0.731055
0.667760074977	0.209231490159	0.731055
0.667760074977	0.209700093721	0.731055
0.667994376757	0.209700093721	0.731055
0.667994376757	0.210168697282	0.731055
0.669868791003	0.210168697282	0.731055
0.669868791003	0.210402999063	0.731055
0.671274601687	0.210402999063	0.731055
0.671274601687	0.210637300843	0.731055
0.671508903468	0.210637300843	0.731055
0.671508903468	0.210871602624	0.731055
0.673383317713	0.210871602624	0.731055
0.673383317713	0.211105904405	0.731055
0.675257731959	0.211105904405	0.731055
0.675257731959	0.211340206186	0.731055
0.675492033739	0.211340206186	0.731055
0.675492033739	0.211574507966	0.731055
0.680646672915	0.211574507966	0.731055
0.680646672915	0.211808809747	0.731055
0.68252108716	0.211808809747	0.731055
0.68252108716	0.212277413308	0.731055
0.685567010309	0.212277413308	0.731055
0.685567010309	0.212511715089	0.731055
0.686504217432	0.212511715089	0.731055
0.686504217432	0.21274601687	0.731055
0.688612933458	0.21274601687	0.731055
0.688612933458	0.21298031865	0.731055
0.690721649485	0.21298031865	0.731055
0.690721649485	0.213214620431	0.731055
0.694001874414	0.213214620431	0.731055
0.694001874414	0.213448922212	0.731055
0.694939081537	0.213448922212	0.731055
0.694939081537	0.213917525773	0.731055
0.69611059044	0.213917525773	0.731055
0.69611059044	0.214151827554	0.731055
0.696813495783	0.214151827554	0.731055
0.696813495783	0.214386129335	0.731055
0.698453608247	0.214386129335	0.731055
0.698453608247	0.214620431115	0.731055
0.701499531396	0.214620431115	0.731055
0.701499531396	0.214854732896	0.731055
0.703139643861	0.214854732896	0.731055
0.703139643861	0.215089034677	0.731055
0.703373945642	0.215089034677	0.731055
0.703373945642	0.215323336457	0.731055
0.703608247423	0.215323336457	0.731055
0.703608247423	0.215557638238	0.731055
0.704076850984	0.215557638238	0.731055
0.704076850984	0.215791940019	0.731055
0.706888472352	0.215791940019	0.731055
0.706888472352	0.216026241799	0.731055
0.708059981256	0.216026241799	0.731055
0.708059981256	0.21626054358	0.731055
0.709934395501	0.21626054358	0.731055
0.709934395501	0.216494845361	0.731055
0.712043111528	0.216494845361	0.731055
0.712043111528	0.216729147142	0.731055
0.713214620431	0.216729147142	0.731055
0.713214620431	0.216963448922	0.731055
0.715557638238	0.216963448922	0.731055
0.715557638238	0.217197750703	0.731055
0.715791940019	0.217197750703	0.731055
0.715791940019	0.217666354264	0.731055
0.718603561387	0.217666354264	0.731055
0.718603561387	0.217900656045	0.731055
0.724461105904	0.217900656045	0.731055
0.724461105904	0.218134957826	0.731055
0.724695407685	0.218134957826	0.731055
0.724695407685	0.218369259606	0.731055
0.724929709466	0.218369259606	0.731055
0.724929709466	0.218603561387	0.731055
0.727038425492	0.218603561387	0.731055
0.727038425492	0.219072164948	0.731055
0.727272727273	0.219072164948	0.731055
0.727272727273	0.219306466729	0.731055
0.728209934396	0.219306466729	0.731055
0.728209934396	0.21954076851	0.731055
0.728678537957	0.21954076851	0.731055
0.728678537957	0.219775070291	0.731055
0.730318650422	0.219775070291	0.731055
0.730318650422	0.220243673852	0.731055
0.731021555764	0.220243673852	0.731055
0.731021555764	0.220477975633	0.731055
0.731958762887	0.220477975633	0.731055
0.731958762887	0.220712277413	0.731055
0.732895970009	0.220712277413	0.731055
0.732895970009	0.220946579194	0.731055
0.735473289597	0.220946579194	0.731055
0.735473289597	0.221180880975	0.731055
0.735941893158	0.221180880975	0.731055
0.735941893158	0.221649484536	0.731055
0.737113402062	0.221649484536	0.731055
0.737113402062	0.221883786317	0.731055
0.740159325211	0.221883786317	0.731055
0.740159325211	0.222118088097	0.731055
0.741330834114	0.222118088097	0.731055
0.741330834114	0.222352389878	0.731055
0.74648547329	0.222352389878	0.731055
0.74648547329	0.222586691659	0.731055
0.747891283974	0.222586691659	0.731055
0.747891283974	0.22282099344	0.731055
0.748828491097	0.22282099344	0.731055
0.748828491097	0.22305529522	0.731055
0.750468603561	0.22305529522	0.731055
0.750468603561	0.223289597001	0.731055
0.751874414246	0.223289597001	0.731055
0.751874414246	0.223523898782	0.731055
0.752343017807	0.223523898782	0.731055
0.752343017807	0.223758200562	0.731055
0.755388940956	0.223758200562	0.731055
0.755388940956	0.224226804124	0.731055
0.755857544517	0.224226804124	0.731055
0.755857544517	0.224461105904	0.731055
0.756560449859	0.224461105904	0.731055
0.756560449859	0.224695407685	0.731055
0.758669165886	0.224695407685	0.731055
0.758669165886	0.225398313027	0.731055
0.760543580131	0.225398313027	0.731055
0.760543580131	0.225632614808	0.731055
0.764761012184	0.225632614808	0.731055
0.764761012184	0.225866916589	0.731055
0.764995313964	0.225866916589	0.731055
0.764995313964	0.226101218369	0.731055
0.769212746017	0.226101218369	0.731055
0.769212746017	0.22633552015	0.731055
0.77038425492	0.22633552015	0.731055
0.77038425492	0.226569821931	0.731055
0.771321462043	0.226569821931	0.731055
0.771321462043	0.226804123711	0.731055
0.774367385192	0.226804123711	0.731055
0.774367385192	0.227038425492	0.731055
0.774601686973	0.227038425492	0.731055
0.774601686973	0.227272727273	0.731055
0.775070290534	0.227272727273	0.731055
0.775070290534	0.227507029053	0.731055
0.775773195876	0.227507029053	0.731055
0.775773195876	0.227741330834	0.731055
0.776007497657	0.227741330834	0.731055
0.776007497657	0.227975632615	0.731055
0.776710402999	0.227975632615	0.731055
0.776710402999	0.228209934396	0.731055
0.77694470478	0.228209934396	0.731055
0.77694470478	0.228444236176	0.731055
0.777413308341	0.228444236176	0.731055
0.777413308341	0.228678537957	0.731055
0.778584817245	0.228678537957	0.731055
0.778584817245	0.228912839738	0.731055
0.78045923149	0.228912839738	0.731055
0.78045923149	0.229147141518	0.731055
0.781865042174	0.229147141518	0.731055
0.781865042174	0.229381443299	0.731055
0.783973758201	0.229381443299	0.731055
0.783973758201	0.22961574508	0.731055
0.785848172446	0.22961574508	0.731055
0.785848172446	0.22985004686	0.731055
0.791237113402	0.22985004686	0.731055
0.791237113402	0.230084348641	0.731055
0.794751640112	0.230084348641	0.731055
0.794751640112	0.230318650422	0.731055
0.796157450797	0.230318650422	0.731055
0.796157450797	0.230552952202	0.731055
0.796391752577	0.230552952202	0.731055
0.796391752577	0.230787253983	0.731055
0.796860356139	0.230787253983	0.731055
0.796860356139	0.231021555764	0.731055
0.800374882849	0.231021555764	0.731055
0.800374882849	0.231255857545	0.731055
0.801312089972	0.231255857545	0.731055
0.801312089972	0.231490159325	0.731055
0.801546391753	0.231490159325	0.731055
0.801546391753	0.231724461106	0.731055
0.803186504217	0.231724461106	0.731055
0.803186504217	0.232193064667	0.731055
0.804358013121	0.232193064667	0.731055
0.804358013121	0.232427366448	0.731055
0.808809746954	0.232427366448	0.731055
0.808809746954	0.232895970009	0.731055
0.809278350515	0.232895970009	0.731055
0.809278350515	0.233364573571	0.731055
0.809512652296	0.233364573571	0.731055
0.809512652296	0.233598875351	0.731055
0.809746954077	0.233598875351	0.731055
0.809746954077	0.233833177132	0.731055
0.8106841612	0.233833177132	0.731055
0.8106841612	0.234067478913	0.731055
0.81091846298	0.234067478913	0.731055
0.81091846298	0.234536082474	0.731055
0.811152764761	0.234536082474	0.731055
0.811152764761	0.234770384255	0.731055
0.811387066542	0.234770384255	0.731055
0.811387066542	0.235004686036	0.731055
0.812089971884	0.235004686036	0.731055
0.812089971884	0.235473289597	0.731055
0.812558575445	0.235473289597	0.731055
0.812558575445	0.235707591378	0.731055
0.812792877226	0.235707591378	0.731055
0.812792877226	0.235941893158	0.731055
0.813261480787	0.235941893158	0.731055
0.813261480787	0.236176194939	0.731055
0.813495782568	0.236176194939	0.731055
0.813495782568	0.23641049672	0.731055
0.813730084349	0.23641049672	0.731055
0.813730084349	0.2366447985	0.731055
0.813964386129	0.2366447985	0.731055
0.813964386129	0.236879100281	0.731055
0.81419868791	0.236879100281	0.731055
0.81419868791	0.237113402062	0.731055
0.814432989691	0.237113402062	0.731055
0.814432989691	0.237347703843	0.731055
0.814667291471	0.237347703843	0.731055
0.814667291471	0.237816307404	0.731055
0.814901593252	0.237816307404	0.731055
0.814901593252	0.238050609185	0.731055
0.815135895033	0.238050609185	0.731055
0.815135895033	0.238284910965	0.731055
0.815370196813	0.238284910965	0.731055
0.815370196813	0.238519212746	0.731055
0.816073102156	0.238519212746	0.731055
0.816073102156	0.238987816307	0.731055
0.816541705717	0.238987816307	0.731055
0.816541705717	0.23992502343	0.731055
0.817010309278	0.23992502343	0.731055
0.817010309278	0.240393626992	0.731055
0.817947516401	0.240393626992	0.731055
0.817947516401	0.240627928772	0.731055
0.818181818182	0.240627928772	0.731055
0.818181818182	0.241096532334	0.731055
0.819821930647	0.241096532334	0.731055
0.819821930647	0.241799437676	0.731055
0.820056232427	0.241799437676	0.731055
0.820056232427	0.242502343018	0.731055
0.821696344892	0.242502343018	0.731055
0.821696344892	0.24320524836	0.731055
0.822399250234	0.24320524836	0.731055
0.822399250234	0.243673851921	0.731055
0.822867853796	0.243673851921	0.731055
0.822867853796	0.244376757263	0.731055
0.823102155576	0.244376757263	0.731055
0.823102155576	0.244845360825	0.731055
0.823336457357	0.244845360825	0.731055
0.823336457357	0.245079662605	0.731055
0.823570759138	0.245079662605	0.731055
0.823570759138	0.245313964386	0.731055
0.824039362699	0.245313964386	0.731055
0.824039362699	0.245782567948	0.731055
0.824976569822	0.245782567948	0.731055
0.824976569822	0.246251171509	0.731055
0.825445173383	0.246251171509	0.731055
0.825445173383	0.24648547329	0.731055
0.825679475164	0.24648547329	0.731055
0.825679475164	0.247422680412	0.731055
0.825913776945	0.247422680412	0.731055
0.825913776945	0.247891283974	0.731055
0.827085285848	0.247891283974	0.731055
0.827085285848	0.248359887535	0.731055
0.82778819119	0.248359887535	0.731055
0.82778819119	0.248594189316	0.731055
0.828022492971	0.248594189316	0.731055
0.828022492971	0.248828491097	0.731055
0.828256794752	0.248828491097	0.731055
0.828256794752	0.249062792877	0.731055
0.828491096532	0.249062792877	0.731055
0.828491096532	0.249765698219	0.731055
0.828725398313	0.249765698219	0.731055
0.828725398313	0.250234301781	0.731055
0.830131208997	0.250234301781	0.731055
0.830131208997	0.250468603561	0.731055
0.830834114339	0.250468603561	0.731055
0.830834114339	0.250702905342	0.731055
0.832005623243	0.250702905342	0.731055
0.832005623243	0.250937207123	0.731055
0.832942830366	0.250937207123	0.731055
0.832942830366	0.251405810684	0.731055
0.833411433927	0.251405810684	0.731055
0.833411433927	0.251874414246	0.731055
0.833880037488	0.251874414246	0.731055
0.833880037488	0.252811621368	0.731055
0.835754451734	0.252811621368	0.731055
0.835754451734	0.253045923149	0.731055
0.836457357076	0.253045923149	0.731055
0.836457357076	0.25328022493	0.731055
0.837628865979	0.25328022493	0.731055
0.837628865979	0.253748828491	0.731055
0.838566073102	0.253748828491	0.731055
0.838566073102	0.253983130272	0.731055
0.838800374883	0.253983130272	0.731055
0.838800374883	0.254217432052	0.731055
0.839034676664	0.254217432052	0.731055
0.839034676664	0.254451733833	0.731055
0.839268978444	0.254451733833	0.731055
0.839268978444	0.254686035614	0.731055
0.839737582006	0.254686035614	0.731055
0.839737582006	0.255388940956	0.731055
0.840674789128	0.255388940956	0.731055
0.840674789128	0.255857544517	0.731055
0.84114339269	0.255857544517	0.731055
0.84114339269	0.256091846298	0.731055
0.842549203374	0.256091846298	0.731055
0.842549203374	0.256560449859	0.731055
0.843252108716	0.256560449859	0.731055
0.843252108716	0.25679475164	0.731055
0.843486410497	0.25679475164	0.731055
0.843486410497	0.257263355201	0.731055
0.843955014058	0.257263355201	0.731055
0.843955014058	0.258434864105	0.731055
0.844189315839	0.258434864105	0.731055
0.844189315839	0.258669165886	0.731055
0.845829428304	0.258669165886	0.731055
0.845829428304	0.259606373008	0.731055
0.846532333646	0.259606373008	0.731055
0.846532333646	0.259840674789	0.731055
0.846766635426	0.259840674789	0.731055
0.846766635426	0.260543580131	0.731055
0.847469540769	0.260543580131	0.731055
0.847469540769	0.261480787254	0.731055
0.847703842549	0.261480787254	0.731055
0.847703842549	0.261715089035	0.731055
0.848641049672	0.261715089035	0.731055
0.848641049672	0.262183692596	0.731055
0.848875351453	0.262183692596	0.731055
0.848875351453	0.262886597938	0.731055
0.849343955014	0.262886597938	0.731055
0.849343955014	0.26358950328	0.731055
0.850984067479	0.26358950328	0.731055
0.850984067479	0.263823805061	0.731055
0.851686972821	0.263823805061	0.731055
0.851686972821	0.264058106842	0.731055
0.854029990628	0.264058106842	0.731055
0.854029990628	0.264761012184	0.731055
0.85473289597	0.264761012184	0.731055
0.85473289597	0.264995313964	0.731055
0.855670103093	0.264995313964	0.731055
0.855670103093	0.265698219306	0.731055
0.856373008435	0.265698219306	0.731055
0.856373008435	0.265932521087	0.731055
0.856607310216	0.265932521087	0.731055
0.856607310216	0.266166822868	0.731055
0.856841611996	0.266166822868	0.731055
0.856841611996	0.266401124649	0.731055
0.857075913777	0.266401124649	0.731055
0.857075913777	0.266635426429	0.731055
0.857778819119	0.266635426429	0.731055
0.857778819119	0.26686972821	0.731055
0.858716026242	0.26686972821	0.731055
0.858716026242	0.267104029991	0.731055
0.859184629803	0.267104029991	0.731055
0.859184629803	0.267338331771	0.731055
0.859887535145	0.267338331771	0.731055
0.859887535145	0.268275538894	0.731055
0.860824742268	0.268275538894	0.731055
0.860824742268	0.268744142455	0.731055
0.861996251172	0.268744142455	0.731055
0.861996251172	0.268978444236	0.731055
0.862230552952	0.268978444236	0.731055
0.862230552952	0.27014995314	0.731055
0.862464854733	0.27014995314	0.731055
0.862464854733	0.27038425492	0.731055
0.863167760075	0.27038425492	0.731055
0.863167760075	0.270618556701	0.731055
0.863636363636	0.270618556701	0.731055
0.863636363636	0.270852858482	0.731055
0.865042174321	0.270852858482	0.731055
0.865042174321	0.271087160262	0.731055
0.866682286785	0.271087160262	0.731055
0.866682286785	0.271321462043	0.731055
0.867150890347	0.271321462043	0.731055
0.867150890347	0.271555763824	0.731055
0.867619493908	0.271555763824	0.731055
0.867619493908	0.271790065604	0.731055
0.867853795689	0.271790065604	0.731055
0.867853795689	0.272024367385	0.731055
0.869728209934	0.272024367385	0.731055
0.869728209934	0.272492970947	0.731055
0.869962511715	0.272492970947	0.731055
0.869962511715	0.273430178069	0.731055
0.870196813496	0.273430178069	0.731055
0.870196813496	0.27366447985	0.731055
0.870431115276	0.27366447985	0.731055
0.870431115276	0.273898781631	0.731055
0.870899718838	0.273898781631	0.731055
0.870899718838	0.274367385192	0.731055
0.871836925961	0.274367385192	0.731055
0.871836925961	0.274601686973	0.731055
0.872071227741	0.274601686973	0.731055
0.872071227741	0.274835988754	0.731055
0.873008434864	0.274835988754	0.731055
0.873008434864	0.275538894096	0.731055
0.873242736645	0.275538894096	0.731055
0.873242736645	0.275773195876	0.731055
0.874179943768	0.275773195876	0.731055
0.874179943768	0.276476101218	0.731055
0.87488284911	0.276476101218	0.731055
0.87488284911	0.276710402999	0.731055
0.87511715089	0.276710402999	0.731055
0.87511715089	0.27717900656	0.731055
0.875820056232	0.27717900656	0.731055
0.875820056232	0.277413308341	0.731055
0.879334582943	0.277413308341	0.731055
0.879334582943	0.277647610122	0.731055
0.880037488285	0.277647610122	0.731055
0.880037488285	0.278116213683	0.731055
0.880974695408	0.278116213683	0.731055
0.880974695408	0.278584817245	0.731055
0.881208997188	0.278584817245	0.731055
0.881208997188	0.279287722587	0.731055
0.881443298969	0.279287722587	0.731055
0.881443298969	0.279522024367	0.731055
0.88167760075	0.279522024367	0.731055
0.88167760075	0.279756326148	0.731055
0.882146204311	0.279756326148	0.731055
0.882146204311	0.280224929709	0.731055
0.882849109653	0.280224929709	0.731055
0.882849109653	0.28045923149	0.731055
0.883083411434	0.28045923149	0.731055
0.883083411434	0.280693533271	0.731055
0.883786316776	0.280693533271	0.731055
0.883786316776	0.280927835052	0.731055
0.884723523899	0.280927835052	0.731055
0.884723523899	0.281162136832	0.731055
0.885895032802	0.281162136832	0.731055
0.885895032802	0.281396438613	0.731055
0.886363636364	0.281396438613	0.731055
0.886363636364	0.281865042174	0.731055
0.886832239925	0.281865042174	0.731055
0.886832239925	0.282099343955	0.731055
0.887300843486	0.282099343955	0.731055
0.887300843486	0.282333645736	0.731055
0.888706654171	0.282333645736	0.731055
0.888706654171	0.282567947516	0.731055
0.888940955951	0.282567947516	0.731055
0.888940955951	0.282802249297	0.731055
0.889409559513	0.282802249297	0.731055
0.889409559513	0.283036551078	0.731055
0.889643861293	0.283036551078	0.731055
0.889643861293	0.283270852858	0.731055
0.890112464855	0.283270852858	0.731055
0.890112464855	0.28373945642	0.731055
0.890346766635	0.28373945642	0.731055
0.890346766635	0.283973758201	0.731055
0.890581068416	0.283973758201	0.731055
0.890581068416	0.284208059981	0.731055
0.891283973758	0.284208059981	0.731055
0.891283973758	0.284442361762	0.731055
0.8919868791	0.284442361762	0.731055
0.8919868791	0.284676663543	0.731055
0.892924086223	0.284676663543	0.731055
0.892924086223	0.284910965323	0.731055
0.893392689784	0.284910965323	0.731055
0.893392689784	0.285145267104	0.731055
0.893861293346	0.285145267104	0.731055
0.893861293346	0.285613870665	0.731055
0.89526710403	0.285613870665	0.731055
0.89526710403	0.285848172446	0.731055
0.896204311153	0.285848172446	0.731055
0.896204311153	0.286082474227	0.731055
0.896672914714	0.286082474227	0.731055
0.896672914714	0.286316776007	0.731055
0.897141518276	0.286316776007	0.731055
0.897141518276	0.286551077788	0.731055
0.89854732896	0.286551077788	0.731055
0.89854732896	0.286785379569	0.731055
0.899484536082	0.286785379569	0.731055
0.899484536082	0.28725398313	0.731055
0.900890346767	0.28725398313	0.731055
0.900890346767	0.287488284911	0.731055
0.901124648547	0.287488284911	0.731055
0.901124648547	0.287956888472	0.731055
0.902530459231	0.287956888472	0.731055
0.902530459231	0.288191190253	0.731055
0.904404873477	0.288191190253	0.731055
0.904404873477	0.288425492034	0.731055
0.905107778819	0.288425492034	0.731055
0.905107778819	0.288659793814	0.731055
0.907919400187	0.288659793814	0.731055
0.907919400187	0.289128397376	0.731055
0.908388003749	0.289128397376	0.731055
0.908388003749	0.289362699157	0.731055
0.909559512652	0.289362699157	0.731055
0.909559512652	0.289831302718	0.731055
0.909793814433	0.289831302718	0.731055
0.909793814433	0.290065604499	0.731055
0.910965323336	0.290065604499	0.731055
0.910965323336	0.290299906279	0.731055
0.913074039363	0.290299906279	0.731055
0.913074039363	0.29053420806	0.731055
0.91541705717	0.29053420806	0.731055
0.91541705717	0.290768509841	0.731055
0.916822867854	0.290768509841	0.731055
0.916822867854	0.291002811621	0.731055
0.917525773196	0.291002811621	0.731055
0.917525773196	0.291237113402	0.731055
0.917760074977	0.291237113402	0.731055
0.917760074977	0.291471415183	0.731055
0.919634489222	0.291471415183	0.731055
0.919634489222	0.291705716963	0.731055
0.920805998126	0.291705716963	0.731055
0.920805998126	0.292408622306	0.731055
0.921508903468	0.292408622306	0.731055
0.921508903468	0.292642924086	0.731055
0.92244611059	0.292642924086	0.731055
0.92244611059	0.292877225867	0.731055
0.922680412371	0.292877225867	0.731055
0.922680412371	0.293111527648	0.731055
0.924789128397	0.293111527648	0.731055
0.924789128397	0.293345829428	0.731055
0.925023430178	0.293345829428	0.731055
0.925023430178	0.293580131209	0.731055
0.925257731959	0.293580131209	0.731055
0.925257731959	0.29404873477	0.731055
0.928537956888	0.29404873477	0.731055
0.928537956888	0.294283036551	0.731055
0.929240862231	0.294283036551	0.731055
0.929240862231	0.294517338332	0.731055
0.932755388941	0.294517338332	0.731055
0.932755388941	0.294751640112	0.731055
0.933692596064	0.294751640112	0.731055
0.933692596064	0.294985941893	0.731055
0.934629803187	0.294985941893	0.731055
0.934629803187	0.295220243674	0.731055
0.934864104967	0.295220243674	0.731055
0.934864104967	0.295454545455	0.731055
0.936035613871	0.295454545455	0.731055
0.936035613871	0.295923149016	0.731055
0.936738519213	0.295923149016	0.731055
0.936738519213	0.296157450797	0.731055
0.937441424555	0.296157450797	0.731055
0.937441424555	0.296391752577	0.731055
0.938378631678	0.296391752577	0.731055
0.938378631678	0.296626054358	0.731055
0.93908153702	0.296626054358	0.731055
0.93908153702	0.297094657919	0.731055
0.9393158388	0.297094657919	0.731055
0.9393158388	0.2973289597	0.731055
0.939784442362	0.2973289597	0.731055
0.939784442362	0.297563261481	0.731055
0.940253045923	0.297563261481	0.731055
0.940253045923	0.298031865042	0.731055
0.941190253046	0.298031865042	0.731055
0.941190253046	0.298266166823	0.731055
0.942361761949	0.298266166823	0.731055
0.942361761949	0.298500468604	0.731055
0.943298969072	0.298500468604	0.731055
0.943298969072	0.298969072165	0.731055
0.943533270853	0.298969072165	0.731055
0.943533270853	0.299203373946	0.731055
0.944236176195	0.299203373946	0.731055
0.944236176195	0.299437675726	0.731055
0.944470477976	0.299437675726	0.731055
0.944470477976	0.299906279288	0.731055
0.94611059044	0.299906279288	0.731055
0.94611059044	0.300140581068	0.731055
0.948219306467	0.300140581068	0.731055
0.948219306467	0.300374882849	0.731055
0.948453608247	0.300374882849	0.731055
0.948453608247	0.30084348641	0.731055
0.949625117151	0.30084348641	0.731055
0.949625117151	0.301312089972	0.731055
0.951968134958	0.301312089972	0.731055
0.951968134958	0.301780693533	0.731055
0.952202436739	0.301780693533	0.731055
0.952202436739	0.302014995314	0.731055
0.954076850984	0.302014995314	0.731055
0.954076850984	0.302249297095	0.731055
0.954545454545	0.302249297095	0.731055
0.954545454545	0.302483598875	0.731055
0.955014058107	0.302483598875	0.731055
0.955014058107	0.302717900656	0.731055
0.955248359888	0.302717900656	0.731055
0.955248359888	0.302952202437	0.731055
0.955482661668	0.302952202437	0.731055
0.955482661668	0.303186504217	0.731055
0.95595126523	0.303186504217	0.731055
0.95595126523	0.303420805998	0.731055
0.956419868791	0.303420805998	0.731055
0.956419868791	0.303655107779	0.731055
0.956654170572	0.303655107779	0.731055
0.956654170572	0.30412371134	0.731055
0.958997188379	0.30412371134	0.731055
0.958997188379	0.304358013121	0.731055
0.959934395501	0.304358013121	0.731055
0.959934395501	0.304592314902	0.731055
0.960168697282	0.304592314902	0.731055
0.960168697282	0.304826616682	0.731055
0.961105904405	0.304826616682	0.731055
0.961105904405	0.305060918463	0.731055
0.961340206186	0.305060918463	0.731055
0.961340206186	0.305295220244	0.731055
0.961808809747	0.305295220244	0.731055
0.961808809747	0.305529522024	0.731055
0.962043111528	0.305529522024	0.731055
0.962043111528	0.305763823805	0.731055
0.962511715089	0.305763823805	0.731055
0.962511715089	0.305998125586	0.731055
0.963448922212	0.305998125586	0.731055
0.963448922212	0.306232427366	0.731055
0.964151827554	0.306232427366	0.731055
0.964151827554	0.306466729147	0.731055
0.965323336457	0.306466729147	0.731055
0.965323336457	0.306701030928	0.731055
0.965791940019	0.306701030928	0.731055
0.965791940019	0.307169634489	0.731055
0.966963448922	0.307169634489	0.731055
0.966963448922	0.30740393627	0.731055
0.967432052484	0.30740393627	0.731055
0.967432052484	0.307638238051	0.731055
0.968369259606	0.307638238051	0.731055
0.968369259606	0.307872539831	0.731055
0.968837863168	0.307872539831	0.731055
0.968837863168	0.308106841612	0.731055
0.969775070291	0.308106841612	0.731055
0.969775070291	0.308575445173	0.731055
0.970009372071	0.308575445173	0.731055
0.970009372071	0.308809746954	0.731055
0.970477975633	0.308809746954	0.731055
0.970477975633	0.309044048735	0.731055
0.970712277413	0.309044048735	0.731055
0.970712277413	0.309278350515	0.731055
0.971649484536	0.309278350515	0.731055
0.971649484536	0.309512652296	0.731055
0.971883786317	0.309512652296	0.731055
0.971883786317	0.309746954077	0.731055
0.974226804124	0.309746954077	0.731055
0.974226804124	0.309981255858	0.731055
0.974929709466	0.309981255858	0.731055
0.974929709466	0.310449859419	0.731055
0.976101218369	0.310449859419	0.731055
0.976101218369	0.3106841612	0.731055
0.977272727273	0.3106841612	0.731055
0.977272727273	0.311152764761	0.731055
0.977741330834	0.311152764761	0.731055
0.977741330834	0.311621368322	0.731055
0.978444236176	0.311621368322	0.731055
0.978444236176	0.311855670103	0.731055
0.978678537957	0.311855670103	0.731055
0.978678537957	0.312089971884	0.731055
0.979147141518	0.312089971884	0.731055
0.979147141518	0.312324273664	0.731055
0.97961574508	0.312324273664	0.731055
0.97961574508	0.312558575445	0.731055
0.980084348641	0.312558575445	0.731055
0.980084348641	0.313027179007	0.731055
0.981724461106	0.313027179007	0.731055
0.981724461106	0.313261480787	0.731055
0.982193064667	0.313261480787	0.731055
0.982193064667	0.313495782568	0.731055
0.983364573571	0.313495782568	0.731055
0.983364573571	0.313730084349	0.731055
0.984301780694	0.313730084349	0.731055
0.984301780694	0.313964386129	0.731055
0.985238987816	0.313964386129	0.731055
0.985238987816	0.31419868791	0.731055
0.986176194939	0.31419868791	0.731055
0.986176194939	0.314432989691	0.731055
0.9866447985	0.314432989691	0.731055
0.9866447985	0.314667291471	0.731055
0.988284910965	0.314667291471	0.731055
0.988284910965	0.314901593252	0.731055
0.988987816307	0.314901593252	0.731055
0.988987816307	0.315135895033	0.731055
0.989456419869	0.315135895033	0.731055
0.989456419869	0.315370196813	0.731055
0.98992502343	0.315370196813	0.731055
0.98992502343	0.316073102156	0.731055
0.992033739456	0.316073102156	0.731055
0.992033739456	0.316307403936	0.731055
0.994611059044	0.316307403936	0.731055
0.994611059044	0.316776007498	0.731055
0.995548266167	0.316776007498	0.731055
0.995548266167	0.317010309278	0.731055
0.996016869728	0.317010309278	0.731055
0.996016869728	0.31747891284	0.731055
0.996954076851	0.31747891284	0.731055
0.996954076851	0.31771321462	0.731055
0.997188378632	0.31771321462	0.731055
0.997188378632	0.317947516401	0.731055
0.997656982193	0.317947516401	0.731055
0.997656982193	0.318181818182	0.731055
0.998594189316	0.318181818182	0.731055
0.998594189316	0.318416119963	0.731055
1.00164011246	0.318416119963	0.731055
1.00164011246	0.318650421743	0.731055
1.00328022493	0.318650421743	0.731055
1.00328022493	0.318884723524	0.731055
1.00421743205	0.318884723524	0.731055
1.00421743205	0.319119025305	0.731055
1.01124648547	0.319119025305	0.731055
1.01124648547	0.319353327085	0.731055
1.01382380506	0.319353327085	0.731055
1.01382380506	0.319587628866	0.731055
1.01429240862	0.319587628866	0.731055
1.01429240862	0.319821930647	0.731055
1.0145267104	0.319821930647	0.731055
1.0145267104	0.320056232427	0.731055
1.01663542643	0.320056232427	0.731055
1.01663542643	0.320524835989	0.731055
1.01757263355	0.320524835989	0.731055
1.01757263355	0.32099343955	0.731055
1.01897844424	0.32099343955	0.731055
1.01897844424	0.321227741331	0.731055
1.02085285848	0.321227741331	0.731055
1.02085285848	0.321462043112	0.731055
1.02108716026	0.321462043112	0.731055
1.02108716026	0.321696344892	0.731055
1.02155576382	0.321696344892	0.731055
1.02155576382	0.322399250234	0.731055
1.02319587629	0.322399250234	0.731055
1.02319587629	0.322867853796	0.731055
1.02343017807	0.322867853796	0.731055
1.02343017807	0.323102155576	0.731055
1.02694470478	0.323102155576	0.731055
1.02694470478	0.323336457357	0.731055
1.02717900656	0.323336457357	0.731055
1.02717900656	0.323570759138	0.731055
1.02811621368	0.323570759138	0.731055
1.02811621368	0.323805060918	0.731055
1.02905342081	0.323805060918	0.731055
1.02905342081	0.324039362699	0.731055
1.03022492971	0.324039362699	0.731055
1.03022492971	0.324507966261	0.731055
1.03069353327	0.324507966261	0.731055
1.03069353327	0.324742268041	0.731055
1.0339737582	0.324742268041	0.731055
1.0339737582	0.324976569822	0.731055
1.03537956888	0.324976569822	0.731055
1.03537956888	0.325210871603	0.731055
1.03819119025	0.325210871603	0.731055
1.03819119025	0.325445173383	0.731055
1.03936269916	0.325445173383	0.731055
1.03936269916	0.325913776945	0.731055
1.0412371134	0.325913776945	0.731055
1.0412371134	0.326148078725	0.731055
1.04147141518	0.326148078725	0.731055
1.04147141518	0.326382380506	0.731055
[truncated: 4,521 more rows]
