# Supplementary material for: Lymph node detection in MR Lymphography: false positive reduction using multi-view convolutional neural networks
Source: PeerJ. 2019 Nov 22;7:e8052. doi: 10.7717/peerj.8052 (PMC6876485; doi:10.7717/peerj.8052)
Supplement: Dataset S3 [file peerj-07-8052-s003.csv]

0.0	0.0	1
0.0	0.000234301780694	0.731055
0.0	0.000468603561387	0.731055
0.000234301780694	0.000468603561387	0.731055
0.000234301780694	0.000702905342081	0.731055
0.000937207122774	0.000702905342081	0.731055
0.000937207122774	0.00117150890347	0.731055
0.00117150890347	0.00117150890347	0.731055
0.00117150890347	0.00140581068416	0.731055
0.00140581068416	0.00140581068416	0.731055
0.00140581068416	0.00164011246485	0.731055
0.00164011246485	0.00164011246485	0.731055
0.00164011246485	0.00257731958763	0.731055
0.00210871602624	0.00257731958763	0.731055
0.00210871602624	0.00281162136832	0.731055
0.0037488284911	0.00281162136832	0.731055
0.0037488284911	0.0037488284911	0.731055
0.00398313027179	0.0037488284911	0.731055
0.00398313027179	0.00398313027179	0.731055
0.00421743205248	0.00398313027179	0.731055
0.00421743205248	0.00421743205248	0.731055
0.00445173383318	0.00421743205248	0.731055
0.00445173383318	0.00445173383318	0.731055
0.00515463917526	0.00445173383318	0.731055
0.00515463917526	0.00468603561387	0.731055
0.00538894095595	0.00468603561387	0.731055
0.00538894095595	0.00562324273664	0.731055
0.00609184629803	0.00562324273664	0.731055
0.00609184629803	0.00585754451734	0.731055
0.00632614807873	0.00585754451734	0.731055
0.00632614807873	0.00656044985942	0.731055
0.00656044985942	0.00656044985942	0.731055
0.00656044985942	0.00702905342081	0.731055
0.00796626054358	0.00702905342081	0.731055
0.00796626054358	0.00843486410497	0.731055
0.00820056232427	0.00843486410497	0.731055
0.00820056232427	0.00866916588566	0.731055
0.00843486410497	0.00866916588566	0.731055
0.00843486410497	0.00913776944705	0.731055
0.00937207122774	0.00913776944705	0.731055
0.00937207122774	0.00960637300843	0.731055
0.0100749765698	0.00960637300843	0.731055
0.0100749765698	0.00984067478913	0.731055
0.0103092783505	0.00984067478913	0.731055
0.0103092783505	0.0100749765698	0.731055
0.0105435801312	0.0100749765698	0.731055
0.0105435801312	0.0117150890347	0.731055
0.0107778819119	0.0117150890347	0.731055
0.0107778819119	0.0119493908154	0.731055
0.0112464854733	0.0119493908154	0.731055
0.0112464854733	0.0128865979381	0.731055
0.0117150890347	0.0128865979381	0.731055
0.0117150890347	0.0131208997188	0.731055
0.0121836925961	0.0131208997188	0.731055
0.0121836925961	0.0133552014995	0.731055
0.0124179943768	0.0133552014995	0.731055
0.0124179943768	0.0138238050609	0.731055
0.0128865979381	0.0138238050609	0.731055
0.0128865979381	0.0140581068416	0.731055
0.0140581068416	0.0140581068416	0.731055
0.0140581068416	0.0142924086223	0.731055
0.0147610121837	0.0142924086223	0.731055
0.0147610121837	0.0149953139644	0.731055
0.0161668228679	0.0149953139644	0.731055
0.0161668228679	0.0152296157451	0.731055
0.0164011246485	0.0152296157451	0.731055
0.0164011246485	0.0154639175258	0.731055
0.0168697282099	0.0154639175258	0.731055
0.0168697282099	0.0159325210872	0.731055
0.0171040299906	0.0159325210872	0.731055
0.0171040299906	0.0161668228679	0.731055
0.0178069353327	0.0161668228679	0.731055
0.0178069353327	0.0164011246485	0.731055
0.0182755388941	0.0164011246485	0.731055
0.0182755388941	0.0166354264292	0.731055
0.0189784442362	0.0166354264292	0.731055
0.0189784442362	0.0168697282099	0.731055
0.0192127460169	0.0168697282099	0.731055
0.0192127460169	0.0173383317713	0.731055
0.0203842549203	0.0173383317713	0.731055
0.0203842549203	0.0182755388941	0.731055
0.0210871602624	0.0182755388941	0.731055
0.0210871602624	0.0189784442362	0.731055
0.0213214620431	0.0189784442362	0.731055
0.0213214620431	0.0194470477976	0.731055
0.0215557638238	0.0194470477976	0.731055
0.0215557638238	0.0196813495783	0.731055
0.0220243673852	0.0196813495783	0.731055
0.0220243673852	0.019915651359	0.731055
0.0222586691659	0.019915651359	0.731055
0.0222586691659	0.0201499531396	0.731055
0.0227272727273	0.0201499531396	0.731055
0.0227272727273	0.0203842549203	0.731055
0.0231958762887	0.0203842549203	0.731055
0.0231958762887	0.0208528584817	0.731055
0.0234301780694	0.0208528584817	0.731055
0.0234301780694	0.0215557638238	0.731055
0.0246016869728	0.0215557638238	0.731055
0.0246016869728	0.0224929709466	0.731055
0.0250702905342	0.0224929709466	0.731055
0.0250702905342	0.0227272727273	0.731055
0.0264761012184	0.0227272727273	0.731055
0.0264761012184	0.022961574508	0.731055
0.0269447047798	0.022961574508	0.731055
0.0269447047798	0.0231958762887	0.731055
0.0271790065604	0.0231958762887	0.731055
0.0271790065604	0.02366447985	0.731055
0.0274133083411	0.02366447985	0.731055
0.0274133083411	0.0241330834114	0.731055
0.0276476101218	0.0241330834114	0.731055
0.0276476101218	0.0243673851921	0.731055
0.0278819119025	0.0243673851921	0.731055
0.0278819119025	0.0246016869728	0.731055
0.0281162136832	0.0246016869728	0.731055
0.0281162136832	0.0248359887535	0.731055
0.0285848172446	0.0248359887535	0.731055
0.0285848172446	0.0250702905342	0.731055
0.0288191190253	0.0250702905342	0.731055
0.0288191190253	0.0253045923149	0.731055
0.0295220243674	0.0253045923149	0.731055
0.0295220243674	0.0255388940956	0.731055
0.0297563261481	0.0255388940956	0.731055
0.0297563261481	0.0257731958763	0.731055
0.0299906279288	0.0257731958763	0.731055
0.0299906279288	0.026007497657	0.731055
0.0311621368322	0.026007497657	0.731055
0.0311621368322	0.0262417994377	0.731055
0.0316307403936	0.0262417994377	0.731055
0.0316307403936	0.0267104029991	0.731055
0.0318650421743	0.0267104029991	0.731055
0.0318650421743	0.0269447047798	0.731055
0.0332708528585	0.0269447047798	0.731055
0.0332708528585	0.0274133083411	0.731055
0.0335051546392	0.0274133083411	0.731055
0.0335051546392	0.0276476101218	0.731055
0.0342080599813	0.0276476101218	0.731055
0.0342080599813	0.0283505154639	0.731055
0.0344423617619	0.0283505154639	0.731055
0.0344423617619	0.0285848172446	0.731055
0.0356138706654	0.0285848172446	0.731055
0.0356138706654	0.029053420806	0.731055
0.0358481724461	0.029053420806	0.731055
0.0358481724461	0.0302249297095	0.731055
0.0360824742268	0.0302249297095	0.731055
0.0360824742268	0.0304592314902	0.731055
0.037488284911	0.0304592314902	0.731055
0.037488284911	0.0306935332709	0.731055
0.0379568884724	0.0306935332709	0.731055
0.0379568884724	0.0311621368322	0.731055
0.038191190253	0.0311621368322	0.731055
0.038191190253	0.0313964386129	0.731055
0.0393626991565	0.0313964386129	0.731055
0.0393626991565	0.0316307403936	0.731055
0.0395970009372	0.0316307403936	0.731055
0.0395970009372	0.0318650421743	0.731055
0.0400656044986	0.0318650421743	0.731055
0.0400656044986	0.0323336457357	0.731055
0.04053420806	0.0323336457357	0.731055
0.04053420806	0.0325679475164	0.731055
0.0410028116214	0.0325679475164	0.731055
0.0410028116214	0.0328022492971	0.731055
0.0414714151828	0.0328022492971	0.731055
0.0414714151828	0.0330365510778	0.731055
0.0417057169634	0.0330365510778	0.731055
0.0417057169634	0.0337394564199	0.731055
0.0419400187441	0.0337394564199	0.731055
0.0419400187441	0.0339737582006	0.731055
0.0421743205248	0.0339737582006	0.731055
0.0421743205248	0.0344423617619	0.731055
0.0426429240862	0.0344423617619	0.731055
0.0426429240862	0.035145267104	0.731055
0.0428772258669	0.035145267104	0.731055
0.0428772258669	0.0353795688847	0.731055
0.0433458294283	0.0353795688847	0.731055
0.0433458294283	0.0358481724461	0.731055
0.043580131209	0.0358481724461	0.731055
0.043580131209	0.0363167760075	0.731055
0.0445173383318	0.0363167760075	0.731055
0.0445173383318	0.0370196813496	0.731055
0.0447516401125	0.0370196813496	0.731055
0.0447516401125	0.037488284911	0.731055
0.0449859418932	0.037488284911	0.731055
0.0449859418932	0.038191190253	0.731055
0.0452202436739	0.038191190253	0.731055
0.0452202436739	0.0384254920337	0.731055
0.0454545454545	0.0384254920337	0.731055
0.0454545454545	0.0386597938144	0.731055
0.0463917525773	0.0386597938144	0.731055
0.0463917525773	0.0388940955951	0.731055
0.0470946579194	0.0388940955951	0.731055
0.0470946579194	0.0393626991565	0.731055
0.0473289597001	0.0393626991565	0.731055
0.0473289597001	0.0395970009372	0.731055
0.0475632614808	0.0395970009372	0.731055
0.0475632614808	0.0398313027179	0.731055
0.0477975632615	0.0398313027179	0.731055
0.0477975632615	0.0407685098407	0.731055
0.0480318650422	0.0407685098407	0.731055
0.0480318650422	0.0410028116214	0.731055
0.0487347703843	0.0410028116214	0.731055
0.0487347703843	0.0412371134021	0.731055
0.0489690721649	0.0412371134021	0.731055
0.0489690721649	0.0417057169634	0.731055
0.049671977507	0.0417057169634	0.731055
0.049671977507	0.0421743205248	0.731055
0.0499062792877	0.0421743205248	0.731055
0.0499062792877	0.0424086223055	0.731055
0.0501405810684	0.0424086223055	0.731055
0.0501405810684	0.0426429240862	0.731055
0.0503748828491	0.0426429240862	0.731055
0.0503748828491	0.0428772258669	0.731055
0.0513120899719	0.0428772258669	0.731055
0.0513120899719	0.0431115276476	0.731055
0.0515463917526	0.0431115276476	0.731055
0.0515463917526	0.0433458294283	0.731055
0.0517806935333	0.0433458294283	0.731055
0.0517806935333	0.043580131209	0.731055
0.052014995314	0.043580131209	0.731055
0.052014995314	0.0438144329897	0.731055
0.052717900656	0.0438144329897	0.731055
0.052717900656	0.0440487347704	0.731055
0.0529522024367	0.0440487347704	0.731055
0.0529522024367	0.0442830365511	0.731055
0.0531865042174	0.0442830365511	0.731055
0.0531865042174	0.0445173383318	0.731055
0.0538894095595	0.0445173383318	0.731055
0.0538894095595	0.0449859418932	0.731055
0.0543580131209	0.0449859418932	0.731055
0.0543580131209	0.0456888472352	0.731055
0.055060918463	0.0456888472352	0.731055
0.055060918463	0.0459231490159	0.731055
0.0552952202437	0.0459231490159	0.731055
0.0552952202437	0.0463917525773	0.731055
0.0559981255858	0.0463917525773	0.731055
0.0559981255858	0.046626054358	0.731055
0.0564667291471	0.046626054358	0.731055
0.0564667291471	0.0473289597001	0.731055
0.0567010309278	0.0473289597001	0.731055
0.0567010309278	0.0475632614808	0.731055
0.0578725398313	0.0475632614808	0.731055
0.0578725398313	0.0477975632615	0.731055
0.058106841612	0.0477975632615	0.731055
0.058106841612	0.0480318650422	0.731055
0.0592783505155	0.0480318650422	0.731055
0.0592783505155	0.0485004686036	0.731055
0.0599812558575	0.0485004686036	0.731055
0.0599812558575	0.0489690721649	0.731055
0.0604498594189	0.0489690721649	0.731055
0.0604498594189	0.049671977507	0.731055
0.0609184629803	0.049671977507	0.731055
0.0609184629803	0.0508434864105	0.731055
0.061152764761	0.0508434864105	0.731055
0.061152764761	0.0515463917526	0.731055
0.0613870665417	0.0515463917526	0.731055
0.0613870665417	0.0517806935333	0.731055
0.0618556701031	0.0517806935333	0.731055
0.0618556701031	0.052014995314	0.731055
0.0620899718838	0.052014995314	0.731055
0.0620899718838	0.0529522024367	0.731055
0.06419868791	0.0529522024367	0.731055
0.06419868791	0.0534208059981	0.731055
0.0656044985942	0.0534208059981	0.731055
0.0656044985942	0.0536551077788	0.731055
0.0658388003749	0.0536551077788	0.731055
0.0658388003749	0.0541237113402	0.731055
0.0660731021556	0.0541237113402	0.731055
0.0660731021556	0.0543580131209	0.731055
0.0663074039363	0.0543580131209	0.731055
0.0663074039363	0.0545923149016	0.731055
0.066541705717	0.0545923149016	0.731055
0.066541705717	0.0548266166823	0.731055
0.0670103092784	0.0548266166823	0.731055
0.0670103092784	0.055060918463	0.731055
0.0674789128397	0.055060918463	0.731055
0.0674789128397	0.0552952202437	0.731055
0.0688847235239	0.0552952202437	0.731055
0.0688847235239	0.0555295220244	0.731055
0.0693533270853	0.0555295220244	0.731055
0.0693533270853	0.0557638238051	0.731055
0.069587628866	0.0557638238051	0.731055
0.069587628866	0.0559981255858	0.731055
0.0698219306467	0.0559981255858	0.731055
0.0698219306467	0.0564667291471	0.731055
0.0707591377694	0.0564667291471	0.731055
0.0707591377694	0.0567010309278	0.731055
0.0721649484536	0.0567010309278	0.731055
0.0721649484536	0.0569353327085	0.731055
0.0728678537957	0.0569353327085	0.731055
0.0728678537957	0.0571696344892	0.731055
0.0731021555764	0.0571696344892	0.731055
0.0731021555764	0.058106841612	0.731055
0.0733364573571	0.058106841612	0.731055
0.0733364573571	0.0583411433927	0.731055
0.0735707591378	0.0583411433927	0.731055
0.0735707591378	0.0595126522962	0.731055
0.0740393626992	0.0595126522962	0.731055
0.0740393626992	0.0597469540769	0.731055
0.0749765698219	0.0597469540769	0.731055
0.0749765698219	0.0599812558575	0.731055
0.0770852858482	0.0599812558575	0.731055
0.0770852858482	0.0602155576382	0.731055
0.0780224929709	0.0602155576382	0.731055
0.0780224929709	0.0604498594189	0.731055
0.0782567947516	0.0604498594189	0.731055
0.0782567947516	0.0613870665417	0.731055
0.078725398313	0.0613870665417	0.731055
0.078725398313	0.0616213683224	0.731055
0.0789597000937	0.0616213683224	0.731055
0.0789597000937	0.0620899718838	0.731055
0.0796626054358	0.0620899718838	0.731055
0.0796626054358	0.0625585754452	0.731055
0.0798969072165	0.0625585754452	0.731055
0.0798969072165	0.0627928772259	0.731055
0.08106841612	0.0627928772259	0.731055
0.08106841612	0.0639643861293	0.731055
0.0815370196813	0.0639643861293	0.731055
0.0815370196813	0.06419868791	0.731055
0.0824742268041	0.06419868791	0.731055
0.0824742268041	0.0644329896907	0.731055
0.0829428303655	0.0644329896907	0.731055
0.0829428303655	0.0646672914714	0.731055
0.0834114339269	0.0646672914714	0.731055
0.0834114339269	0.0649015932521	0.731055
0.0836457357076	0.0649015932521	0.731055
0.0836457357076	0.0651358950328	0.731055
0.0843486410497	0.0651358950328	0.731055
0.0843486410497	0.0653701968135	0.731055
0.0845829428304	0.0653701968135	0.731055
0.0845829428304	0.0656044985942	0.731055
0.0848172446111	0.0656044985942	0.731055
0.0848172446111	0.0658388003749	0.731055
0.0850515463918	0.0658388003749	0.731055
0.0850515463918	0.0660731021556	0.731055
0.0857544517338	0.0660731021556	0.731055
0.0857544517338	0.0663074039363	0.731055
0.0869259606373	0.0663074039363	0.731055
0.0869259606373	0.066541705717	0.731055
0.0873945641987	0.066541705717	0.731055
0.0873945641987	0.0667760074977	0.731055
0.0878631677601	0.0667760074977	0.731055
0.0878631677601	0.067244611059	0.731055
0.0906747891284	0.067244611059	0.731055
0.0906747891284	0.0674789128397	0.731055
0.0909090909091	0.0674789128397	0.731055
0.0909090909091	0.0677132146204	0.731055
0.0911433926898	0.0677132146204	0.731055
0.0911433926898	0.0681818181818	0.731055
0.0920805998126	0.0681818181818	0.731055
0.0920805998126	0.0686504217432	0.731055
0.0925492033739	0.0686504217432	0.731055
0.0925492033739	0.0691190253046	0.731055
0.0927835051546	0.0691190253046	0.731055
0.0927835051546	0.0693533270853	0.731055
0.0930178069353	0.0693533270853	0.731055
0.0930178069353	0.0698219306467	0.731055
0.093252108716	0.0698219306467	0.731055
0.093252108716	0.0700562324274	0.731055
0.0934864104967	0.0700562324274	0.731055
0.0934864104967	0.0702905342081	0.731055
0.0946579194002	0.0702905342081	0.731055
0.0946579194002	0.0712277413308	0.731055
0.095595126523	0.0712277413308	0.731055
0.095595126523	0.0719306466729	0.731055
0.0958294283037	0.0719306466729	0.731055
0.0958294283037	0.072633552015	0.731055
0.096298031865	0.072633552015	0.731055
0.096298031865	0.0728678537957	0.731055
0.0974695407685	0.0728678537957	0.731055
0.0974695407685	0.0733364573571	0.731055
0.0977038425492	0.0733364573571	0.731055
0.0977038425492	0.0735707591378	0.731055
0.0979381443299	0.0735707591378	0.731055
0.0979381443299	0.0738050609185	0.731055
0.098641049672	0.0738050609185	0.731055
0.098641049672	0.0740393626992	0.731055
0.0991096532334	0.0740393626992	0.731055
0.0991096532334	0.0742736644799	0.731055
0.100046860356	0.0742736644799	0.731055
0.100046860356	0.0745079662605	0.731055
0.10145267104	0.0745079662605	0.731055
0.10145267104	0.0747422680412	0.731055
0.101686972821	0.0747422680412	0.731055
0.101686972821	0.0749765698219	0.731055
0.102858481724	0.0749765698219	0.731055
0.102858481724	0.075679475164	0.731055
0.103327085286	0.075679475164	0.731055
0.103327085286	0.0763823805061	0.731055
0.103561387067	0.0763823805061	0.731055
0.103561387067	0.0766166822868	0.731055
0.103795688847	0.0766166822868	0.731055
0.103795688847	0.0768509840675	0.731055
0.106138706654	0.0768509840675	0.731055
0.106138706654	0.0770852858482	0.731055
0.107778819119	0.0770852858482	0.731055
0.107778819119	0.0777881911903	0.731055
0.1080131209	0.0777881911903	0.731055
0.1080131209	0.078725398313	0.731055
0.108481724461	0.078725398313	0.731055
0.108481724461	0.0791940018744	0.731055
0.108950328022	0.0791940018744	0.731055
0.108950328022	0.0794283036551	0.731055
0.109184629803	0.0794283036551	0.731055
0.109184629803	0.0796626054358	0.731055
0.109653233365	0.0796626054358	0.731055
0.109653233365	0.0798969072165	0.731055
0.109887535145	0.0798969072165	0.731055
0.109887535145	0.0803655107779	0.731055
0.110356138707	0.0803655107779	0.731055
0.110356138707	0.0805998125586	0.731055
0.112464854733	0.0805998125586	0.731055
0.112464854733	0.0808341143393	0.731055
0.113167760075	0.0808341143393	0.731055
0.113167760075	0.0813027179007	0.731055
0.113402061856	0.0813027179007	0.731055
0.113402061856	0.0815370196813	0.731055
0.113636363636	0.0815370196813	0.731055
0.113636363636	0.0820056232427	0.731055
0.113870665417	0.0820056232427	0.731055
0.113870665417	0.0822399250234	0.731055
0.114339268978	0.0822399250234	0.731055
0.114339268978	0.0824742268041	0.731055
0.114573570759	0.0824742268041	0.731055
0.114573570759	0.0827085285848	0.731055
0.11480787254	0.0827085285848	0.731055
0.11480787254	0.0829428303655	0.731055
0.115276476101	0.0829428303655	0.731055
0.115276476101	0.0834114339269	0.731055
0.115979381443	0.0834114339269	0.731055
0.115979381443	0.0838800374883	0.731055
0.116213683224	0.0838800374883	0.731055
0.116213683224	0.084114339269	0.731055
0.117150890347	0.084114339269	0.731055
0.117150890347	0.0843486410497	0.731055
0.117385192127	0.0843486410497	0.731055
0.117385192127	0.0845829428304	0.731055
0.117853795689	0.0845829428304	0.731055
0.117853795689	0.0857544517338	0.731055
0.11832239925	0.0857544517338	0.731055
0.11832239925	0.0859887535145	0.731055
0.118791002812	0.0859887535145	0.731055
0.118791002812	0.0862230552952	0.731055
0.119493908154	0.0862230552952	0.731055
0.119493908154	0.0864573570759	0.731055
0.119728209934	0.0864573570759	0.731055
0.119728209934	0.0873945641987	0.731055
0.119962511715	0.0873945641987	0.731055
0.119962511715	0.0880974695408	0.731055
0.120665417057	0.0880974695408	0.731055
0.120665417057	0.0883317713215	0.731055
0.123008434864	0.0883317713215	0.731055
0.123008434864	0.0890346766635	0.731055
0.123711340206	0.0890346766635	0.731055
0.123711340206	0.0892689784442	0.731055
0.124414245548	0.0892689784442	0.731055
0.124414245548	0.0895032802249	0.731055
0.125585754452	0.0895032802249	0.731055
0.125585754452	0.0897375820056	0.731055
0.126288659794	0.0897375820056	0.731055
0.126288659794	0.0899718837863	0.731055
0.126522961575	0.0899718837863	0.731055
0.126522961575	0.0904404873477	0.731055
0.128631677601	0.0904404873477	0.731055
0.128631677601	0.0906747891284	0.731055
0.129100281162	0.0906747891284	0.731055
0.129100281162	0.0909090909091	0.731055
0.13191190253	0.0909090909091	0.731055
0.13191190253	0.0913776944705	0.731055
0.132380506092	0.0913776944705	0.731055
0.132380506092	0.0920805998126	0.731055
0.132614807873	0.0920805998126	0.731055
0.132614807873	0.0923149015933	0.731055
0.133786316776	0.0923149015933	0.731055
0.133786316776	0.0925492033739	0.731055
0.135660731022	0.0925492033739	0.731055
0.135660731022	0.0927835051546	0.731055
0.135895032802	0.0927835051546	0.731055
0.135895032802	0.0930178069353	0.731055
0.137066541706	0.0930178069353	0.731055
0.137066541706	0.093252108716	0.731055
0.137300843486	0.093252108716	0.731055
0.137300843486	0.0934864104967	0.731055
0.137535145267	0.0934864104967	0.731055
0.137535145267	0.0937207122774	0.731055
0.138706654171	0.0937207122774	0.731055
0.138706654171	0.0951265229616	0.731055
0.141049671978	0.0951265229616	0.731055
0.141049671978	0.095595126523	0.731055
0.142455482662	0.095595126523	0.731055
0.142455482662	0.0958294283037	0.731055
0.142689784442	0.0958294283037	0.731055
0.142689784442	0.0960637300843	0.731055
0.144564198688	0.0960637300843	0.731055
0.144564198688	0.096298031865	0.731055
0.145032802249	0.096298031865	0.731055
0.145032802249	0.0967666354264	0.731055
0.147610121837	0.0967666354264	0.731055
0.147610121837	0.0972352389878	0.731055
0.147844423618	0.0972352389878	0.731055
0.147844423618	0.0974695407685	0.731055
0.14878163074	0.0974695407685	0.731055
0.14878163074	0.0981724461106	0.731055
0.149484536082	0.0981724461106	0.731055
0.149484536082	0.0984067478913	0.731055
0.149953139644	0.0984067478913	0.731055
0.149953139644	0.098641049672	0.731055
0.150656044986	0.098641049672	0.731055
0.150656044986	0.0991096532334	0.731055
0.152530459231	0.0991096532334	0.731055
0.152530459231	0.0995782567948	0.731055
0.154170571696	0.0995782567948	0.731055
0.154170571696	0.0998125585754	0.731055
0.155107778819	0.0998125585754	0.731055
0.155107778819	0.100046860356	0.731055
0.155576382381	0.100046860356	0.731055
0.155576382381	0.100984067479	0.731055
0.157450796626	0.100984067479	0.731055
0.157450796626	0.10121836926	0.731055
0.157685098407	0.10121836926	0.731055
0.157685098407	0.10145267104	0.731055
0.157919400187	0.10145267104	0.731055
0.157919400187	0.101686972821	0.731055
0.158388003749	0.101686972821	0.731055
0.158388003749	0.101921274602	0.731055
0.159325210872	0.101921274602	0.731055
0.159325210872	0.102155576382	0.731055
0.159793814433	0.102155576382	0.731055
0.159793814433	0.102389878163	0.731055
0.160731021556	0.102389878163	0.731055
0.160731021556	0.102624179944	0.731055
0.161433926898	0.102624179944	0.731055
0.161433926898	0.102858481724	0.731055
0.161668228679	0.102858481724	0.731055
0.161668228679	0.103092783505	0.731055
0.16213683224	0.103092783505	0.731055
0.16213683224	0.103327085286	0.731055
0.164245548266	0.103327085286	0.731055
0.164245548266	0.103561387067	0.731055
0.164714151828	0.103561387067	0.731055
0.164714151828	0.103795688847	0.731055
0.164948453608	0.103795688847	0.731055
0.164948453608	0.104264292409	0.731055
0.165182755389	0.104264292409	0.731055
0.165182755389	0.104967197751	0.731055
0.16565135895	0.104967197751	0.731055
0.16565135895	0.105201499531	0.731055
0.166822867854	0.105201499531	0.731055
0.166822867854	0.105435801312	0.731055
0.167760074977	0.105435801312	0.731055
0.167760074977	0.105670103093	0.731055
0.168228678538	0.105670103093	0.731055
0.168228678538	0.105904404873	0.731055
0.168697282099	0.105904404873	0.731055
0.168697282099	0.106138706654	0.731055
0.169868791003	0.106138706654	0.731055
0.169868791003	0.106373008435	0.731055
0.170571696345	0.106373008435	0.731055
0.170571696345	0.106607310216	0.731055
0.171040299906	0.106607310216	0.731055
0.171040299906	0.106841611996	0.731055
0.171508903468	0.106841611996	0.731055
0.171508903468	0.107310215558	0.731055
0.17221180881	0.107310215558	0.731055
0.17221180881	0.107544517338	0.731055
0.17244611059	0.107544517338	0.731055
0.17244611059	0.1080131209	0.731055
0.172914714152	0.1080131209	0.731055
0.172914714152	0.10824742268	0.731055
0.173383317713	0.10824742268	0.731055
0.173383317713	0.108481724461	0.731055
0.173617619494	0.108481724461	0.731055
0.173617619494	0.108716026242	0.731055
0.174086223055	0.108716026242	0.731055
0.174086223055	0.109184629803	0.731055
0.174320524836	0.109184629803	0.731055
0.174320524836	0.109653233365	0.731055
0.174554826617	0.109653233365	0.731055
0.174554826617	0.109887535145	0.731055
0.174789128397	0.109887535145	0.731055
0.174789128397	0.110356138707	0.731055
0.177132146204	0.110356138707	0.731055
0.177132146204	0.110590440487	0.731055
0.177600749766	0.110590440487	0.731055
0.177600749766	0.110824742268	0.731055
0.178303655108	0.110824742268	0.731055
0.178303655108	0.111293345829	0.731055
0.17900656045	0.111293345829	0.731055
0.17900656045	0.11152764761	0.731055
0.179475164011	0.11152764761	0.731055
0.179475164011	0.112230552952	0.731055
0.180412371134	0.112230552952	0.731055
0.180412371134	0.112464854733	0.731055
0.180646672915	0.112464854733	0.731055
0.180646672915	0.112699156514	0.731055
0.183223992502	0.112699156514	0.731055
0.183223992502	0.112933458294	0.731055
0.183926897844	0.112933458294	0.731055
0.183926897844	0.113167760075	0.731055
0.185098406748	0.113167760075	0.731055
0.185098406748	0.113402061856	0.731055
0.18580131209	0.113402061856	0.731055
0.18580131209	0.114104967198	0.731055
0.187207122774	0.114104967198	0.731055
0.187207122774	0.114339268978	0.731055
0.187441424555	0.114339268978	0.731055
0.187441424555	0.114573570759	0.731055
0.188612933458	0.114573570759	0.731055
0.188612933458	0.11480787254	0.731055
0.1893158388	0.11480787254	0.731055
0.1893158388	0.115042174321	0.731055
0.191658856607	0.115042174321	0.731055
0.191658856607	0.115276476101	0.731055
0.191893158388	0.115276476101	0.731055
0.191893158388	0.115510777882	0.731055
0.192127460169	0.115510777882	0.731055
0.192127460169	0.115979381443	0.731055
0.195173383318	0.115979381443	0.731055
0.195173383318	0.116213683224	0.731055
0.196344892221	0.116213683224	0.731055
0.196344892221	0.116447985005	0.731055
0.197047797563	0.116447985005	0.731055
0.197047797563	0.116682286785	0.731055
0.197516401125	0.116682286785	0.731055
0.197516401125	0.117385192127	0.731055
0.197750702905	0.117385192127	0.731055
0.197750702905	0.117619493908	0.731055
0.199859418932	0.117619493908	0.731055
0.199859418932	0.117853795689	0.731055
0.201968134958	0.117853795689	0.731055
0.201968134958	0.11808809747	0.731055
0.202202436739	0.11808809747	0.731055
0.202202436739	0.11832239925	0.731055
0.206419868791	0.11832239925	0.731055
0.206419868791	0.118556701031	0.731055
0.208059981256	0.118556701031	0.731055
0.208059981256	0.118791002812	0.731055
0.209700093721	0.118791002812	0.731055
0.209700093721	0.119025304592	0.731055
0.210402999063	0.119025304592	0.731055
0.210402999063	0.119259606373	0.731055
0.212043111528	0.119259606373	0.731055
0.212043111528	0.119493908154	0.731055
0.212277413308	0.119493908154	0.731055
0.212277413308	0.119728209934	0.731055
0.213448922212	0.119728209934	0.731055
0.213448922212	0.119962511715	0.731055
0.215791940019	0.119962511715	0.731055
0.215791940019	0.120196813496	0.731055
0.217432052484	0.120196813496	0.731055
0.217432052484	0.120431115276	0.731055
0.217900656045	0.120431115276	0.731055
0.217900656045	0.120665417057	0.731055
0.220946579194	0.120665417057	0.731055
0.220946579194	0.120899718838	0.731055
0.222352389878	0.120899718838	0.731055
0.222352389878	0.121368322399	0.731055
0.223523898782	0.121368322399	0.731055
0.223523898782	0.121836925961	0.731055
0.223758200562	0.121836925961	0.731055
0.223758200562	0.122071227741	0.731055
0.223992502343	0.122071227741	0.731055
0.223992502343	0.122305529522	0.731055
0.224226804124	0.122305529522	0.731055
0.224226804124	0.122539831303	0.731055
0.225398313027	0.122539831303	0.731055
0.225398313027	0.123008434864	0.731055
0.225866916589	0.123008434864	0.731055
0.225866916589	0.123242736645	0.731055
0.226804123711	0.123242736645	0.731055
0.226804123711	0.123477038425	0.731055
0.227272727273	0.123477038425	0.731055
0.227272727273	0.123711340206	0.731055
0.228209934396	0.123711340206	0.731055
0.228209934396	0.123945641987	0.731055
0.22985004686	0.123945641987	0.731055
0.22985004686	0.124414245548	0.731055
0.231490159325	0.124414245548	0.731055
0.231490159325	0.124648547329	0.731055
0.231724461106	0.124648547329	0.731055
0.231724461106	0.12488284911	0.731055
0.232427366448	0.12488284911	0.731055
0.232427366448	0.12511715089	0.731055
0.232895970009	0.12511715089	0.731055
0.232895970009	0.125351452671	0.731055
0.236176194939	0.125351452671	0.731055
0.236176194939	0.125585754452	0.731055
0.237582005623	0.125585754452	0.731055
0.237582005623	0.126288659794	0.731055
0.238050609185	0.126288659794	0.731055
0.238050609185	0.126757263355	0.731055
0.241565135895	0.126757263355	0.731055
0.241565135895	0.127225866917	0.731055
0.245079662605	0.127225866917	0.731055
0.245079662605	0.127460168697	0.731055
0.245782567948	0.127460168697	0.731055
0.245782567948	0.127694470478	0.731055
0.246016869728	0.127694470478	0.731055
0.246016869728	0.127928772259	0.731055
0.246954076851	0.127928772259	0.731055
0.246954076851	0.12839737582	0.731055
0.248594189316	0.12839737582	0.731055
0.248594189316	0.128631677601	0.731055
0.249062792877	0.128631677601	0.731055
0.249062792877	0.128865979381	0.731055
0.251405810684	0.128865979381	0.731055
0.251405810684	0.129100281162	0.731055
0.25351452671	0.129100281162	0.731055
0.25351452671	0.129568884724	0.731055
0.254217432052	0.129568884724	0.731055
0.254217432052	0.130037488285	0.731055
0.254686035614	0.130037488285	0.731055
0.254686035614	0.130271790066	0.731055
0.255388940956	0.130271790066	0.731055
0.255388940956	0.130740393627	0.731055
0.255623242737	0.130740393627	0.731055
0.255623242737	0.130974695408	0.731055
0.255857544517	0.130974695408	0.731055
0.255857544517	0.131208997188	0.731055
0.256326148079	0.131208997188	0.731055
0.256326148079	0.131443298969	0.731055
0.257966260544	0.131443298969	0.731055
0.257966260544	0.13167760075	0.731055
0.262886597938	0.13167760075	0.731055
0.262886597938	0.13191190253	0.731055
0.265698219306	0.13191190253	0.731055
0.265698219306	0.132146204311	0.731055
0.265932521087	0.132146204311	0.731055
0.265932521087	0.132380506092	0.731055
0.266166822868	0.132380506092	0.731055
0.266166822868	0.132614807873	0.731055
0.26686972821	0.132614807873	0.731055
0.26686972821	0.132849109653	0.731055
0.271087160262	0.132849109653	0.731055
0.271087160262	0.133083411434	0.731055
0.273898781631	0.133083411434	0.731055
0.273898781631	0.133317713215	0.731055
0.275773195876	0.133317713215	0.731055
0.275773195876	0.133552014995	0.731055
0.277647610122	0.133552014995	0.731055
0.277647610122	0.133786316776	0.731055
0.279053420806	0.133786316776	0.731055
0.279053420806	0.134020618557	0.731055
0.280224929709	0.134020618557	0.731055
0.280224929709	0.134489222118	0.731055
0.28045923149	0.134489222118	0.731055
0.28045923149	0.134957825679	0.731055
0.281865042174	0.134957825679	0.731055
0.281865042174	0.13519212746	0.731055
0.282333645736	0.13519212746	0.731055
0.282333645736	0.135426429241	0.731055
0.284208059981	0.135426429241	0.731055
0.284208059981	0.135660731022	0.731055
0.285145267104	0.135660731022	0.731055
0.285145267104	0.136129334583	0.731055
0.285379568885	0.136129334583	0.731055
0.285379568885	0.136363636364	0.731055
0.289128397376	0.136363636364	0.731055
0.289128397376	0.136832239925	0.731055
0.289597000937	0.136832239925	0.731055
0.289597000937	0.137066541706	0.731055
0.291002811621	0.137066541706	0.731055
0.291002811621	0.137300843486	0.731055
0.291237113402	0.137300843486	0.731055
0.291237113402	0.137535145267	0.731055
0.293580131209	0.137535145267	0.731055
0.293580131209	0.137769447048	0.731055
0.294283036551	0.137769447048	0.731055
0.294283036551	0.138003748828	0.731055
0.296860356139	0.138003748828	0.731055
0.296860356139	0.138238050609	0.731055
0.298500468604	0.138238050609	0.731055
0.298500468604	0.13847235239	0.731055
0.298969072165	0.13847235239	0.731055
0.298969072165	0.139175257732	0.731055
0.299437675726	0.139175257732	0.731055
0.299437675726	0.139643861293	0.731055
0.299671977507	0.139643861293	0.731055
0.299671977507	0.140346766635	0.731055
0.300374882849	0.140346766635	0.731055
0.300374882849	0.140581068416	0.731055
0.30084348641	0.140581068416	0.731055
0.30084348641	0.140815370197	0.731055
0.301077788191	0.140815370197	0.731055
0.301077788191	0.14175257732	0.731055
0.301546391753	0.14175257732	0.731055
0.301546391753	0.1419868791	0.731055
0.301780693533	0.1419868791	0.731055
0.301780693533	0.142924086223	0.731055
0.302249297095	0.142924086223	0.731055
0.302249297095	0.143158388004	0.731055
0.302483598875	0.143158388004	0.731055
0.302483598875	0.144095595127	0.731055
0.303186504217	0.144095595127	0.731055
0.303186504217	0.144564198688	0.731055
0.30388940956	0.144564198688	0.731055
0.30388940956	0.145032802249	0.731055
0.304358013121	0.145032802249	0.731055
0.304358013121	0.14526710403	0.731055
0.304592314902	0.14526710403	0.731055
0.304592314902	0.145501405811	0.731055
0.304826616682	0.145501405811	0.731055
0.304826616682	0.145735707591	0.731055
0.305060918463	0.145735707591	0.731055
0.305060918463	0.145970009372	0.731055
0.306466729147	0.145970009372	0.731055
0.306466729147	0.146438612933	0.731055
0.306701030928	0.146438612933	0.731055
0.306701030928	0.147141518276	0.731055
0.306935332709	0.147141518276	0.731055
0.306935332709	0.148313027179	0.731055
0.30740393627	0.148313027179	0.731055
0.30740393627	0.14878163074	0.731055
0.308341143393	0.14878163074	0.731055
0.308341143393	0.149484536082	0.731055
0.308575445173	0.149484536082	0.731055
0.308575445173	0.149718837863	0.731055
0.309044048735	0.149718837863	0.731055
0.309044048735	0.149953139644	0.731055
0.309746954077	0.149953139644	0.731055
0.309746954077	0.150656044986	0.731055
0.310215557638	0.150656044986	0.731055
0.310215557638	0.150890346767	0.731055
0.310449859419	0.150890346767	0.731055
0.310449859419	0.151358950328	0.731055
0.3106841612	0.151358950328	0.731055
0.3106841612	0.151593252109	0.731055
0.31091846298	0.151593252109	0.731055
0.31091846298	0.152530459231	0.731055
0.311855670103	0.152530459231	0.731055
0.311855670103	0.153233364574	0.731055
0.312324273664	0.153233364574	0.731055
0.312324273664	0.153467666354	0.731055
0.312558575445	0.153467666354	0.731055
0.312558575445	0.153936269916	0.731055
0.313027179007	0.153936269916	0.731055
0.313027179007	0.154404873477	0.731055
0.313261480787	0.154404873477	0.731055
0.313261480787	0.1553420806	0.731055
0.31419868791	0.1553420806	0.731055
0.31419868791	0.155810684161	0.731055
0.314667291471	0.155810684161	0.731055
0.314667291471	0.156279287723	0.731055
0.314901593252	0.156279287723	0.731055
0.314901593252	0.156513589503	0.731055
0.315370196813	0.156513589503	0.731055
0.315370196813	0.157216494845	0.731055
0.316073102156	0.157216494845	0.731055
0.316073102156	0.157685098407	0.731055
0.317010309278	0.157685098407	0.731055
0.317010309278	0.159559512652	0.731055
0.31747891284	0.159559512652	0.731055
0.31747891284	0.159793814433	0.731055
0.31771321462	0.159793814433	0.731055
0.31771321462	0.160028116214	0.731055
0.317947516401	0.160028116214	0.731055
0.317947516401	0.160496719775	0.731055
0.318181818182	0.160496719775	0.731055
0.318181818182	0.161668228679	0.731055
0.319119025305	0.161668228679	0.731055
0.319119025305	0.161902530459	0.731055
0.319353327085	0.161902530459	0.731055
0.319353327085	0.162371134021	0.731055
0.320524835989	0.162371134021	0.731055
0.320524835989	0.163308341143	0.731055
0.320759137769	0.163308341143	0.731055
0.320759137769	0.163776944705	0.731055
0.321462043112	0.163776944705	0.731055
0.321462043112	0.164948453608	0.731055
0.321930646673	0.164948453608	0.731055
0.321930646673	0.16565135895	0.731055
0.322164948454	0.16565135895	0.731055
0.322164948454	0.165885660731	0.731055
0.322399250234	0.165885660731	0.731055
0.322399250234	0.166354264292	0.731055
0.322867853796	0.166354264292	0.731055
0.322867853796	0.166588566073	0.731055
0.323102155576	0.166588566073	0.731055
0.323102155576	0.167291471415	0.731055
0.323336457357	0.167291471415	0.731055
0.323336457357	0.167525773196	0.731055
0.32427366448	0.167525773196	0.731055
0.32427366448	0.167760074977	0.731055
0.324742268041	0.167760074977	0.731055
0.324742268041	0.168228678538	0.731055
0.325210871603	0.168228678538	0.731055
0.325210871603	0.16893158388	0.731055
0.325445173383	0.16893158388	0.731055
0.325445173383	0.169400187441	0.731055
0.325679475164	0.169400187441	0.731055
0.325679475164	0.169868791003	0.731055
0.326382380506	0.169868791003	0.731055
0.326382380506	0.170103092784	0.731055
0.326616682287	0.170103092784	0.731055
0.326616682287	0.170337394564	0.731055
0.32778819119	0.170337394564	0.731055
0.32778819119	0.170571696345	0.731055
0.328725398313	0.170571696345	0.731055
0.328725398313	0.171040299906	0.731055
0.329194001874	0.171040299906	0.731055
0.329194001874	0.171274601687	0.731055
0.329662605436	0.171274601687	0.731055
0.329662605436	0.171508903468	0.731055
0.329896907216	0.171508903468	0.731055
0.329896907216	0.171743205248	0.731055
0.330365510778	0.171743205248	0.731055
0.330365510778	0.171977507029	0.731055
0.330599812559	0.171977507029	0.731055
0.330599812559	0.17221180881	0.731055
0.331302717901	0.17221180881	0.731055
0.331302717901	0.174086223055	0.731055
0.331771321462	0.174086223055	0.731055
0.331771321462	0.174554826617	0.731055
0.332708528585	0.174554826617	0.731055
0.332708528585	0.17572633552	0.731055
0.333177132146	0.17572633552	0.731055
0.333177132146	0.176194939082	0.731055
0.333411433927	0.176194939082	0.731055
0.333411433927	0.176429240862	0.731055
0.334114339269	0.176429240862	0.731055
0.334114339269	0.177132146204	0.731055
0.33434864105	0.177132146204	0.731055
0.33434864105	0.177366447985	0.731055
0.33458294283	0.177366447985	0.731055
0.33458294283	0.177835051546	0.731055
0.334817244611	0.177835051546	0.731055
0.334817244611	0.178069353327	0.731055
0.335285848172	0.178069353327	0.731055
0.335285848172	0.178303655108	0.731055
0.335520149953	0.178303655108	0.731055
0.335520149953	0.178537956888	0.731055
0.335754451734	0.178537956888	0.731055
0.335754451734	0.178772258669	0.731055
0.336691658857	0.178772258669	0.731055
0.336691658857	0.179475164011	0.731055
0.336925960637	0.179475164011	0.731055
0.336925960637	0.179943767573	0.731055
0.337160262418	0.179943767573	0.731055
0.337160262418	0.180178069353	0.731055
0.337394564199	0.180178069353	0.731055
0.337394564199	0.180412371134	0.731055
0.33786316776	0.180412371134	0.731055
0.33786316776	0.180646672915	0.731055
0.338097469541	0.180646672915	0.731055
0.338097469541	0.181115276476	0.731055
0.338800374883	0.181115276476	0.731055
0.338800374883	0.181349578257	0.731055
0.339268978444	0.181349578257	0.731055
0.339268978444	0.182052483599	0.731055
0.339503280225	0.182052483599	0.731055
0.339503280225	0.18252108716	0.731055
0.339737582006	0.18252108716	0.731055
0.339737582006	0.182755388941	0.731055
0.339971883786	0.182755388941	0.731055
0.339971883786	0.183223992502	0.731055
0.340206185567	0.183223992502	0.731055
0.340206185567	0.183926897844	0.731055
0.340440487348	0.183926897844	0.731055
0.340440487348	0.184161199625	0.731055
0.34114339269	0.184161199625	0.731055
0.34114339269	0.184395501406	0.731055
0.341846298032	0.184395501406	0.731055
0.341846298032	0.184629803187	0.731055
0.342314901593	0.184629803187	0.731055
0.342314901593	0.184864104967	0.731055
0.342549203374	0.184864104967	0.731055
0.342549203374	0.185098406748	0.731055
0.343017806935	0.185098406748	0.731055
0.343017806935	0.185332708529	0.731055
0.343955014058	0.185332708529	0.731055
0.343955014058	0.185567010309	0.731055
0.344189315839	0.185567010309	0.731055
0.344189315839	0.186035613871	0.731055
0.344423617619	0.186035613871	0.731055
0.344423617619	0.186269915651	0.731055
0.345126522962	0.186269915651	0.731055
0.345126522962	0.186972820993	0.731055
0.345360824742	0.186972820993	0.731055
0.345360824742	0.187441424555	0.731055
0.346063730084	0.187441424555	0.731055
0.346063730084	0.187675726336	0.731055
0.346532333646	0.187675726336	0.731055
0.346532333646	0.187910028116	0.731055
0.347235238988	0.187910028116	0.731055
0.347235238988	0.188144329897	0.731055
0.347469540769	0.188144329897	0.731055
0.347469540769	0.188378631678	0.731055
0.348406747891	0.188378631678	0.731055
0.348406747891	0.188612933458	0.731055
0.348641049672	0.188612933458	0.731055
0.348641049672	0.18908153702	0.731055
0.350046860356	0.18908153702	0.731055
0.350046860356	0.1893158388	0.731055
0.350281162137	0.1893158388	0.731055
0.350281162137	0.189550140581	0.731055
0.35121836926	0.189550140581	0.731055
0.35121836926	0.189784442362	0.731055
0.351921274602	0.189784442362	0.731055
0.351921274602	0.190018744142	0.731055
0.352624179944	0.190018744142	0.731055
0.352624179944	0.190721649485	0.731055
0.353327085286	0.190721649485	0.731055
0.353327085286	0.190955951265	0.731055
0.353561387067	0.190955951265	0.731055
0.353561387067	0.191658856607	0.731055
0.353795688847	0.191658856607	0.731055
0.353795688847	0.191893158388	0.731055
0.354498594189	0.191893158388	0.731055
0.354498594189	0.192361761949	0.731055
0.354967197751	0.192361761949	0.731055
0.354967197751	0.19259606373	0.731055
0.355201499531	0.19259606373	0.731055
0.355201499531	0.193064667291	0.731055
0.355435801312	0.193064667291	0.731055
0.355435801312	0.193533270853	0.731055
0.357075913777	0.193533270853	0.731055
0.357075913777	0.193767572634	0.731055
0.357310215558	0.193767572634	0.731055
0.357310215558	0.194001874414	0.731055
0.360824742268	0.194001874414	0.731055
0.360824742268	0.194236176195	0.731055
0.361293345829	0.194236176195	0.731055
0.361293345829	0.194704779756	0.731055
0.361996251172	0.194704779756	0.731055
0.361996251172	0.194939081537	0.731055
0.362230552952	0.194939081537	0.731055
0.362230552952	0.195641986879	0.731055
0.363167760075	0.195641986879	0.731055
0.363167760075	0.19587628866	0.731055
0.364104967198	0.19587628866	0.731055
0.364104967198	0.19611059044	0.731055
0.364339268978	0.19611059044	0.731055
0.364339268978	0.196344892221	0.731055
0.365042174321	0.196344892221	0.731055
0.365042174321	0.196813495783	0.731055
0.365510777882	0.196813495783	0.731055
0.365510777882	0.197516401125	0.731055
0.365745079663	0.197516401125	0.731055
0.365745079663	0.197750702905	0.731055
0.366447985005	0.197750702905	0.731055
0.366447985005	0.197985004686	0.731055
0.369025304592	0.197985004686	0.731055
0.369025304592	0.198219306467	0.731055
0.369259606373	0.198219306467	0.731055
0.369259606373	0.198687910028	0.731055
0.369493908154	0.198687910028	0.731055
0.369493908154	0.198922211809	0.731055
0.369728209934	0.198922211809	0.731055
0.369728209934	0.19939081537	0.731055
0.370196813496	0.19939081537	0.731055
0.370196813496	0.199625117151	0.731055
0.370665417057	0.199625117151	0.731055
0.370665417057	0.199859418932	0.731055
0.371836925961	0.199859418932	0.731055
0.371836925961	0.200093720712	0.731055
0.372071227741	0.200093720712	0.731055
0.372071227741	0.200328022493	0.731055
0.373008434864	0.200328022493	0.731055
0.373008434864	0.200562324274	0.731055
0.373711340206	0.200562324274	0.731055
0.373711340206	0.200796626054	0.731055
0.374414245548	0.200796626054	0.731055
0.374414245548	0.201030927835	0.731055
0.374648547329	0.201030927835	0.731055
0.374648547329	0.201733833177	0.731055
0.37488284911	0.201733833177	0.731055
0.37488284911	0.202202436739	0.731055
0.376054358013	0.202202436739	0.731055
0.376054358013	0.202436738519	0.731055
0.377225866917	0.202436738519	0.731055
0.377225866917	0.202905342081	0.731055
0.377928772259	0.202905342081	0.731055
0.377928772259	0.203373945642	0.731055
0.37839737582	0.203373945642	0.731055
0.37839737582	0.203842549203	0.731055
0.378631677601	0.203842549203	0.731055
0.378631677601	0.204076850984	0.731055
0.380740393627	0.204076850984	0.731055
0.380740393627	0.204311152765	0.731055
0.381443298969	0.204311152765	0.731055
0.381443298969	0.204545454545	0.731055
0.382380506092	0.204545454545	0.731055
0.382380506092	0.204779756326	0.731055
0.382614807873	0.204779756326	0.731055
0.382614807873	0.205014058107	0.731055
0.383083411434	0.205014058107	0.731055
0.383083411434	0.205248359888	0.731055
0.384020618557	0.205248359888	0.731055
0.384020618557	0.20595126523	0.731055
0.385895032802	0.20595126523	0.731055
0.385895032802	0.20618556701	0.731055
0.386129334583	0.20618556701	0.731055
0.386129334583	0.206419868791	0.731055
0.387066541706	0.206419868791	0.731055
0.387066541706	0.206654170572	0.731055
0.389175257732	0.206654170572	0.731055
0.389175257732	0.207122774133	0.731055
0.389643861293	0.207122774133	0.731055
0.389643861293	0.207357075914	0.731055
0.390112464855	0.207357075914	0.731055
0.390112464855	0.207591377694	0.731055
0.390346766635	0.207591377694	0.731055
0.390346766635	0.207825679475	0.731055
0.391518275539	0.207825679475	0.731055
0.391518275539	0.208059981256	0.731055
0.39175257732	0.208059981256	0.731055
0.39175257732	0.208528584817	0.731055
0.393158388004	0.208528584817	0.731055
0.393158388004	0.209231490159	0.731055
0.393861293346	0.209231490159	0.731055
0.393861293346	0.20946579194	0.731055
0.394095595127	0.20946579194	0.731055
0.394095595127	0.209934395501	0.731055
0.394564198688	0.209934395501	0.731055
0.394564198688	0.210402999063	0.731055
0.395032802249	0.210402999063	0.731055
0.395032802249	0.210637300843	0.731055
0.39526710403	0.210637300843	0.731055
0.39526710403	0.210871602624	0.731055
0.397141518276	0.210871602624	0.731055
0.397141518276	0.211105904405	0.731055
0.39878163074	0.211105904405	0.731055
0.39878163074	0.211340206186	0.731055
0.399015932521	0.211340206186	0.731055
0.399015932521	0.212043111528	0.731055
0.400187441425	0.212043111528	0.731055
0.400187441425	0.21274601687	0.731055
0.400656044986	0.21274601687	0.731055
0.400656044986	0.21298031865	0.731055
0.400890346767	0.21298031865	0.731055
0.400890346767	0.213214620431	0.731055
0.401593252109	0.213214620431	0.731055
0.401593252109	0.213448922212	0.731055
0.402999062793	0.213448922212	0.731055
0.402999062793	0.213683223993	0.731055
0.403233364574	0.213683223993	0.731055
0.403233364574	0.213917525773	0.731055
0.406513589503	0.213917525773	0.731055
0.406513589503	0.214854732896	0.731055
0.406747891284	0.214854732896	0.731055
0.406747891284	0.215089034677	0.731055
0.407216494845	0.215089034677	0.731055
0.407216494845	0.215323336457	0.731055
0.407919400187	0.215323336457	0.731055
0.407919400187	0.215791940019	0.731055
0.40862230553	0.215791940019	0.731055
0.40862230553	0.216026241799	0.731055
0.40885660731	0.216026241799	0.731055
0.40885660731	0.21626054358	0.731055
0.409090909091	0.21626054358	0.731055
0.409090909091	0.216963448922	0.731055
0.410262417994	0.216963448922	0.731055
0.410262417994	0.217666354264	0.731055
0.410496719775	0.217666354264	0.731055
0.410496719775	0.217900656045	0.731055
0.410965323336	0.217900656045	0.731055
0.410965323336	0.218134957826	0.731055
0.411199625117	0.218134957826	0.731055
0.411199625117	0.218369259606	0.731055
0.411902530459	0.218369259606	0.731055
0.411902530459	0.219072164948	0.731055
0.414714151828	0.219072164948	0.731055
0.414714151828	0.21954076851	0.731055
0.41541705717	0.21954076851	0.731055
0.41541705717	0.219775070291	0.731055
0.417525773196	0.219775070291	0.731055
0.417525773196	0.220243673852	0.731055
0.417760074977	0.220243673852	0.731055
0.417760074977	0.220477975633	0.731055
0.417994376757	0.220477975633	0.731055
0.417994376757	0.221415182755	0.731055
0.418228678538	0.221415182755	0.731055
0.418228678538	0.221649484536	0.731055
0.418697282099	0.221649484536	0.731055
0.418697282099	0.221883786317	0.731055
0.419400187441	0.221883786317	0.731055
0.419400187441	0.222118088097	0.731055
0.420103092784	0.222118088097	0.731055
0.420103092784	0.222352389878	0.731055
0.421040299906	0.222352389878	0.731055
0.421040299906	0.222586691659	0.731055
0.421508903468	0.222586691659	0.731055
0.421508903468	0.22282099344	0.731055
0.42221180881	0.22282099344	0.731055
0.42221180881	0.22305529522	0.731055
0.423149015933	0.22305529522	0.731055
0.423149015933	0.223289597001	0.731055
0.423383317713	0.223289597001	0.731055
0.423383317713	0.223523898782	0.731055
0.424320524836	0.223523898782	0.731055
0.424320524836	0.223992502343	0.731055
0.424789128397	0.223992502343	0.731055
0.424789128397	0.224461105904	0.731055
0.426897844424	0.224461105904	0.731055
0.426897844424	0.224695407685	0.731055
0.427835051546	0.224695407685	0.731055
0.427835051546	0.224929709466	0.731055
0.428537956888	0.224929709466	0.731055
0.428537956888	0.225164011246	0.731055
0.428772258669	0.225164011246	0.731055
0.428772258669	0.225398313027	0.731055
0.429943767573	0.225398313027	0.731055
0.429943767573	0.226101218369	0.731055
0.431818181818	0.226101218369	0.731055
0.431818181818	0.22633552015	0.731055
0.432755388941	0.22633552015	0.731055
0.432755388941	0.227038425492	0.731055
0.433692596064	0.227038425492	0.731055
0.433692596064	0.227272727273	0.731055
0.434395501406	0.227272727273	0.731055
0.434395501406	0.227741330834	0.731055
0.434629803187	0.227741330834	0.731055
0.434629803187	0.228209934396	0.731055
0.435098406748	0.228209934396	0.731055
0.435098406748	0.228678537957	0.731055
0.43580131209	0.228678537957	0.731055
0.43580131209	0.228912839738	0.731055
0.436035613871	0.228912839738	0.731055
0.436035613871	0.229147141518	0.731055
0.4393158388	0.229147141518	0.731055
0.4393158388	0.22985004686	0.731055
0.439784442362	0.22985004686	0.731055
0.439784442362	0.230084348641	0.731055
0.440018744142	0.230084348641	0.731055
0.440018744142	0.230318650422	0.731055
0.440253045923	0.230318650422	0.731055
0.440253045923	0.230552952202	0.731055
0.442830365511	0.230552952202	0.731055
0.442830365511	0.230787253983	0.731055
0.443298969072	0.230787253983	0.731055
0.443298969072	0.231255857545	0.731055
0.443533270853	0.231255857545	0.731055
0.443533270853	0.231490159325	0.731055
0.444236176195	0.231490159325	0.731055
0.444236176195	0.231724461106	0.731055
0.447047797563	0.231724461106	0.731055
0.447047797563	0.231958762887	0.731055
0.448219306467	0.231958762887	0.731055
0.448219306467	0.232427366448	0.731055
0.450328022493	0.232427366448	0.731055
0.450328022493	0.232661668229	0.731055
0.452436738519	0.232661668229	0.731055
0.452436738519	0.232895970009	0.731055
0.4526710403	0.232895970009	0.731055
0.4526710403	0.23313027179	0.731055
0.453139643861	0.23313027179	0.731055
0.453139643861	0.233364573571	0.731055
0.453608247423	0.233364573571	0.731055
0.453608247423	0.233598875351	0.731055
0.455248359888	0.233598875351	0.731055
0.455248359888	0.233833177132	0.731055
0.455716963449	0.233833177132	0.731055
0.455716963449	0.234067478913	0.731055
0.458294283037	0.234067478913	0.731055
0.458294283037	0.234301780694	0.731055
0.458762886598	0.234301780694	0.731055
0.458762886598	0.235004686036	0.731055
0.459934395501	0.235004686036	0.731055
0.459934395501	0.235238987816	0.731055
0.461105904405	0.235238987816	0.731055
0.461105904405	0.235473289597	0.731055
0.465791940019	0.235473289597	0.731055
0.465791940019	0.235707591378	0.731055
0.46626054358	0.235707591378	0.731055
0.46626054358	0.236176194939	0.731055
0.467900656045	0.236176194939	0.731055
0.467900656045	0.23641049672	0.731055
0.468369259606	0.23641049672	0.731055
0.468369259606	0.2366447985	0.731055
0.470009372071	0.2366447985	0.731055
0.470009372071	0.236879100281	0.731055
0.472352389878	0.236879100281	0.731055
0.472352389878	0.237347703843	0.731055
0.47282099344	0.237347703843	0.731055
0.47282099344	0.237582005623	0.731055
0.473992502343	0.237582005623	0.731055
0.473992502343	0.237816307404	0.731055
0.474226804124	0.237816307404	0.731055
0.474226804124	0.238050609185	0.731055
0.474929709466	0.238050609185	0.731055
0.474929709466	0.238284910965	0.731055
0.477272727273	0.238284910965	0.731055
0.477272727273	0.238753514527	0.731055
0.477741330834	0.238753514527	0.731055
0.477741330834	0.239222118088	0.731055
0.481490159325	0.239222118088	0.731055
0.481490159325	0.239690721649	0.731055
0.481724461106	0.239690721649	0.731055
0.481724461106	0.23992502343	0.731055
0.48313027179	0.23992502343	0.731055
0.48313027179	0.240159325211	0.731055
0.483364573571	0.240159325211	0.731055
0.483364573571	0.240393626992	0.731055
0.487816307404	0.240393626992	0.731055
0.487816307404	0.240627928772	0.731055
0.489456419869	0.240627928772	0.731055
0.489456419869	0.240862230553	0.731055
0.489690721649	0.240862230553	0.731055
0.489690721649	0.241096532334	0.731055
0.490393626992	0.241096532334	0.731055
0.490393626992	0.241330834114	0.731055
0.491565135895	0.241330834114	0.731055
0.491565135895	0.241565135895	0.731055
0.492502343018	0.241565135895	0.731055
0.492502343018	0.241799437676	0.731055
0.493673851921	0.241799437676	0.731055
0.493673851921	0.242033739456	0.731055
0.493908153702	0.242033739456	0.731055
0.493908153702	0.242268041237	0.731055
0.49648547329	0.242268041237	0.731055
0.49648547329	0.242736644799	0.731055
0.498359887535	0.242736644799	0.731055
0.498359887535	0.242970946579	0.731055
0.5	0.242970946579	0.731055
0.5	0.24320524836	0.731055
0.500234301781	0.24320524836	0.731055
0.500234301781	0.243439550141	0.731055
0.500468603561	0.243439550141	0.731055
0.500468603561	0.243673851921	0.731055
0.502343017807	0.243673851921	0.731055
0.502343017807	0.243908153702	0.731055
0.502811621368	0.243908153702	0.731055
0.502811621368	0.244142455483	0.731055
0.503983130272	0.244142455483	0.731055
0.503983130272	0.244376757263	0.731055
0.506560449859	0.244376757263	0.731055
0.506560449859	0.244611059044	0.731055
0.507029053421	0.244611059044	0.731055
0.507029053421	0.245079662605	0.731055
0.507263355201	0.245079662605	0.731055
0.507263355201	0.245313964386	0.731055
0.508200562324	0.245313964386	0.731055
0.508200562324	0.245548266167	0.731055
0.508903467666	0.245548266167	0.731055
0.508903467666	0.246016869728	0.731055
0.509840674789	0.246016869728	0.731055
0.509840674789	0.24648547329	0.731055
0.51007497657	0.24648547329	0.731055
0.51007497657	0.24671977507	0.731055
0.510543580131	0.24671977507	0.731055
0.510543580131	0.246954076851	0.731055
0.513120899719	0.246954076851	0.731055
0.513120899719	0.247188378632	0.731055
0.514292408622	0.247188378632	0.731055
0.514292408622	0.247422680412	0.731055
0.516401124649	0.247422680412	0.731055
0.516401124649	0.247656982193	0.731055
0.517104029991	0.247656982193	0.731055
0.517104029991	0.247891283974	0.731055
0.518978444236	0.247891283974	0.731055
0.518978444236	0.248125585754	0.731055
0.519915651359	0.248125585754	0.731055
0.519915651359	0.248359887535	0.731055
0.521555763824	0.248359887535	0.731055
0.521555763824	0.248594189316	0.731055
0.523430178069	0.248594189316	0.731055
0.523430178069	0.248828491097	0.731055
0.525070290534	0.248828491097	0.731055
0.525070290534	0.249297094658	0.731055
0.525538894096	0.249297094658	0.731055
0.525538894096	0.25	0.731055
0.529287722587	0.25	0.731055
0.529287722587	0.250234301781	0.731055
0.529756326148	0.250234301781	0.731055
0.529756326148	0.250702905342	0.731055
0.53045923149	0.250702905342	0.731055
0.53045923149	0.251171508903	0.731055
0.530693533271	0.251171508903	0.731055
0.530693533271	0.251405810684	0.731055
0.530927835052	0.251405810684	0.731055
0.530927835052	0.251874414246	0.731055
0.531162136832	0.251874414246	0.731055
0.531162136832	0.252108716026	0.731055
0.531396438613	0.252108716026	0.731055
0.531396438613	0.252577319588	0.731055
0.531630740394	0.252577319588	0.731055
0.531630740394	0.252811621368	0.731055
0.531865042174	0.252811621368	0.731055
0.531865042174	0.253045923149	0.731055
0.532099343955	0.253045923149	0.731055
0.532099343955	0.25351452671	0.731055
0.532333645736	0.25351452671	0.731055
0.532333645736	0.253748828491	0.731055
0.532802249297	0.253748828491	0.731055
0.532802249297	0.253983130272	0.731055
0.533036551078	0.253983130272	0.731055
0.533036551078	0.254451733833	0.731055
0.533270852858	0.254451733833	0.731055
0.533270852858	0.255388940956	0.731055
0.533505154639	0.255388940956	0.731055
0.533505154639	0.255857544517	0.731055
0.53373945642	0.255857544517	0.731055
0.53373945642	0.256091846298	0.731055
0.533973758201	0.256091846298	0.731055
0.533973758201	0.256326148079	0.731055
0.534442361762	0.256326148079	0.731055
0.534442361762	0.257263355201	0.731055
0.534910965323	0.257263355201	0.731055
0.534910965323	0.257497656982	0.731055
0.535145267104	0.257497656982	0.731055
0.535145267104	0.257731958763	0.731055
0.535379568885	0.257731958763	0.731055
0.535379568885	0.258200562324	0.731055
0.536551077788	0.258200562324	0.731055
0.536551077788	0.258669165886	0.731055
0.536785379569	0.258669165886	0.731055
0.536785379569	0.259606373008	0.731055
0.537722586692	0.259606373008	0.731055
0.537722586692	0.259840674789	0.731055
0.537956888472	0.259840674789	0.731055
0.537956888472	0.26007497657	0.731055
0.538425492034	0.26007497657	0.731055
0.538425492034	0.260309278351	0.731055
0.538659793814	0.260309278351	0.731055
0.538659793814	0.260777881912	0.731055
0.538894095595	0.260777881912	0.731055
0.538894095595	0.261246485473	0.731055
0.539362699157	0.261246485473	0.731055
0.539362699157	0.261480787254	0.731055
0.539597000937	0.261480787254	0.731055
0.539597000937	0.261949390815	0.731055
0.54053420806	0.261949390815	0.731055
0.54053420806	0.262183692596	0.731055
0.540768509841	0.262183692596	0.731055
0.540768509841	0.262652296157	0.731055
0.541002811621	0.262652296157	0.731055
0.541002811621	0.262886597938	0.731055
0.542408622306	0.262886597938	0.731055
0.542408622306	0.263120899719	0.731055
0.543111527648	0.263120899719	0.731055
0.543111527648	0.2633552015	0.731055
0.543345829428	0.2633552015	0.731055
0.543345829428	0.264761012184	0.731055
0.544283036551	0.264761012184	0.731055
0.544283036551	0.264995313964	0.731055
0.544985941893	0.264995313964	0.731055
0.544985941893	0.265229615745	0.731055
0.545688847235	0.265229615745	0.731055
0.545688847235	0.265463917526	0.731055
0.545923149016	0.265463917526	0.731055
0.545923149016	0.265932521087	0.731055
0.546157450797	0.265932521087	0.731055
0.546157450797	0.266401124649	0.731055
0.546391752577	0.266401124649	0.731055
0.546391752577	0.267104029991	0.731055
0.5473289597	0.267104029991	0.731055
0.5473289597	0.267338331771	0.731055
0.548031865042	0.267338331771	0.731055
0.548031865042	0.267572633552	0.731055
0.549437675726	0.267572633552	0.731055
0.549437675726	0.268041237113	0.731055
0.549671977507	0.268041237113	0.731055
0.549671977507	0.268275538894	0.731055
0.550140581068	0.268275538894	0.731055
0.550140581068	0.268509840675	0.731055
0.550374882849	0.268509840675	0.731055
0.550374882849	0.268978444236	0.731055
0.55084348641	0.268978444236	0.731055
0.55084348641	0.269915651359	0.731055
0.551312089972	0.269915651359	0.731055
0.551312089972	0.27038425492	0.731055
0.551780693533	0.27038425492	0.731055
0.551780693533	0.270618556701	0.731055
0.552952202437	0.270618556701	0.731055
0.552952202437	0.270852858482	0.731055
0.553420805998	0.270852858482	0.731055
0.553420805998	0.271555763824	0.731055
0.553655107779	0.271555763824	0.731055
0.553655107779	0.272727272727	0.731055
0.554826616682	0.272727272727	0.731055
0.554826616682	0.272961574508	0.731055
0.555060918463	0.272961574508	0.731055
0.555060918463	0.273195876289	0.731055
0.555295220244	0.273195876289	0.731055
0.555295220244	0.27366447985	0.731055
0.555529522024	0.27366447985	0.731055
0.555529522024	0.275773195876	0.731055
0.555763823805	0.275773195876	0.731055
0.555763823805	0.276007497657	0.731055
0.556466729147	0.276007497657	0.731055
0.556466729147	0.276476101218	0.731055
0.556701030928	0.276476101218	0.731055
0.556701030928	0.27717900656	0.731055
0.556935332709	0.27717900656	0.731055
0.556935332709	0.277647610122	0.731055
0.55740393627	0.277647610122	0.731055
0.55740393627	0.277881911903	0.731055
0.557638238051	0.277881911903	0.731055
0.557638238051	0.278116213683	0.731055
0.558106841612	0.278116213683	0.731055
0.558106841612	0.278350515464	0.731055
0.559044048735	0.278350515464	0.731055
0.559044048735	0.278819119025	0.731055
0.559746954077	0.278819119025	0.731055
0.559746954077	0.279053420806	0.731055
0.560215557638	0.279053420806	0.731055
0.560215557638	0.279756326148	0.731055
0.561152764761	0.279756326148	0.731055
0.561152764761	0.28045923149	0.731055
0.561621368322	0.28045923149	0.731055
0.561621368322	0.280693533271	0.731055
0.561855670103	0.280693533271	0.731055
0.561855670103	0.281162136832	0.731055
0.562324273664	0.281162136832	0.731055
0.562324273664	0.281865042174	0.731055
0.562558575445	0.281865042174	0.731055
0.562558575445	0.282099343955	0.731055
0.563027179007	0.282099343955	0.731055
0.563027179007	0.283505154639	0.731055
0.563261480787	0.283505154639	0.731055
0.563261480787	0.28373945642	0.731055
0.563730084349	0.28373945642	0.731055
0.563730084349	0.283973758201	0.731055
0.563964386129	0.283973758201	0.731055
0.563964386129	0.284208059981	0.731055
0.564432989691	0.284208059981	0.731055
0.564432989691	0.284442361762	0.731055
0.565604498594	0.284442361762	0.731055
0.565604498594	0.284910965323	0.731055
0.566541705717	0.284910965323	0.731055
0.566541705717	0.285145267104	0.731055
0.566776007498	0.285145267104	0.731055
0.566776007498	0.285613870665	0.731055
0.567244611059	0.285613870665	0.731055
0.567244611059	0.285848172446	0.731055
0.56747891284	0.285848172446	0.731055
0.56747891284	0.286082474227	0.731055
0.567947516401	0.286082474227	0.731055
0.567947516401	0.286551077788	0.731055
0.568181818182	0.286551077788	0.731055
0.568181818182	0.286785379569	0.731055
0.568650421743	0.286785379569	0.731055
0.568650421743	0.287488284911	0.731055
0.568884723524	0.287488284911	0.731055
0.568884723524	0.287722586692	0.731055
0.569353327085	0.287722586692	0.731055
0.569353327085	0.288191190253	0.731055
0.569587628866	0.288191190253	0.731055
0.569587628866	0.288425492034	0.731055
0.569821930647	0.288425492034	0.731055
0.569821930647	0.288659793814	0.731055
0.570056232427	0.288659793814	0.731055
0.570056232427	0.288894095595	0.731055
0.571227741331	0.288894095595	0.731055
0.571227741331	0.289128397376	0.731055
0.572867853796	0.289128397376	0.731055
0.572867853796	0.289362699157	0.731055
0.573336457357	0.289362699157	0.731055
0.573336457357	0.289597000937	0.731055
0.574039362699	0.289597000937	0.731055
0.574039362699	0.291002811621	0.731055
0.57427366448	0.291002811621	0.731055
0.57427366448	0.291471415183	0.731055
0.574507966261	0.291471415183	0.731055
0.574507966261	0.291705716963	0.731055
0.575679475164	0.291705716963	0.731055
0.575679475164	0.291940018744	0.731055
0.575913776945	0.291940018744	0.731055
0.575913776945	0.292174320525	0.731055
0.576148078725	0.292174320525	0.731055
0.576148078725	0.292408622306	0.731055
0.576382380506	0.292408622306	0.731055
0.576382380506	0.293111527648	0.731055
0.577085285848	0.293111527648	0.731055
0.577085285848	0.293345829428	0.731055
0.578491096532	0.293345829428	0.731055
0.578491096532	0.29404873477	0.731055
0.578725398313	0.29404873477	0.731055
0.578725398313	0.294283036551	0.731055
0.580131208997	0.294283036551	0.731055
0.580131208997	0.294751640112	0.731055
0.580365510778	0.294751640112	0.731055
0.580365510778	0.295220243674	0.731055
0.580599812559	0.295220243674	0.731055
0.580599812559	0.295923149016	0.731055
0.580834114339	0.295923149016	0.731055
0.580834114339	0.296157450797	0.731055
0.582708528585	0.296157450797	0.731055
0.582708528585	0.296391752577	0.731055
0.582942830366	0.296391752577	0.731055
0.582942830366	0.296626054358	0.731055
0.583880037488	0.296626054358	0.731055
0.583880037488	0.296860356139	0.731055
0.584817244611	0.296860356139	0.731055
0.584817244611	0.297094657919	0.731055
0.585754451734	0.297094657919	0.731055
0.585754451734	0.2973289597	0.731055
0.585988753515	0.2973289597	0.731055
0.585988753515	0.297563261481	0.731055
0.586223055295	0.297563261481	0.731055
0.586223055295	0.297797563261	0.731055
0.586457357076	0.297797563261	0.731055
0.586457357076	0.298031865042	0.731055
0.586925960637	0.298031865042	0.731055
0.586925960637	0.298500468604	0.731055
0.588097469541	0.298500468604	0.731055
0.588097469541	0.299203373946	0.731055
0.589034676664	0.299203373946	0.731055
0.589034676664	0.299437675726	0.731055
0.589971883786	0.299437675726	0.731055
0.589971883786	0.299671977507	0.731055
0.590440487348	0.299671977507	0.731055
0.590440487348	0.300140581068	0.731055
0.590909090909	0.300140581068	0.731055
0.590909090909	0.300374882849	0.731055
0.592314901593	0.300374882849	0.731055
0.592314901593	0.30060918463	0.731055
0.593017806935	0.30060918463	0.731055
0.593017806935	0.30084348641	0.731055
0.593486410497	0.30084348641	0.731055
0.593486410497	0.301077788191	0.731055
0.593955014058	0.301077788191	0.731055
0.593955014058	0.301546391753	0.731055
0.598406747891	0.301546391753	0.731055
0.598406747891	0.301780693533	0.731055
0.600281162137	0.301780693533	0.731055
0.600281162137	0.302014995314	0.731055
0.600515463918	0.302014995314	0.731055
0.600515463918	0.302249297095	0.731055
0.600749765698	0.302249297095	0.731055
0.600749765698	0.302483598875	0.731055
0.60121836926	0.302483598875	0.731055
0.60121836926	0.303186504217	0.731055
0.601686972821	0.303186504217	0.731055
0.601686972821	0.303655107779	0.731055
0.601921274602	0.303655107779	0.731055
0.601921274602	0.30388940956	0.731055
0.602389878163	0.30388940956	0.731055
0.602389878163	0.30412371134	0.731055
0.602624179944	0.30412371134	0.731055
0.602624179944	0.304592314902	0.731055
0.603561387067	0.304592314902	0.731055
0.603561387067	0.304826616682	0.731055
0.603795688847	0.304826616682	0.731055
0.603795688847	0.305295220244	0.731055
0.604264292409	0.305295220244	0.731055
0.604264292409	0.305763823805	0.731055
0.605201499531	0.305763823805	0.731055
0.605201499531	0.305998125586	0.731055
0.606607310216	0.305998125586	0.731055
0.606607310216	0.306232427366	0.731055
0.607310215558	0.306232427366	0.731055
0.607310215558	0.306466729147	0.731055
0.60824742268	0.306466729147	0.731055
0.60824742268	0.306701030928	0.731055
0.608481724461	0.306701030928	0.731055
0.608481724461	0.306935332709	0.731055
0.608950328022	0.306935332709	0.731055
0.608950328022	0.30740393627	0.731055
0.609184629803	0.30740393627	0.731055
0.609184629803	0.307638238051	0.731055
0.609418931584	0.307638238051	0.731055
0.609418931584	0.307872539831	0.731055
0.609887535145	0.307872539831	0.731055
0.609887535145	0.308106841612	0.731055
0.610121836926	0.308106841612	0.731055
0.610121836926	0.308575445173	0.731055
0.610590440487	0.308575445173	0.731055
0.610590440487	0.308809746954	0.731055
0.611059044049	0.308809746954	0.731055
0.611059044049	0.309044048735	0.731055
0.61152764761	0.309044048735	0.731055
0.61152764761	0.309278350515	0.731055
0.611761949391	0.309278350515	0.731055
0.611761949391	0.309746954077	0.731055
0.611996251172	0.309746954077	0.731055
0.611996251172	0.309981255858	0.731055
0.612230552952	0.309981255858	0.731055
0.612230552952	0.310215557638	0.731055
0.612699156514	0.310215557638	0.731055
0.612699156514	0.310449859419	0.731055
0.613402061856	0.310449859419	0.731055
0.613402061856	0.3106841612	0.731055
0.613870665417	0.3106841612	0.731055
0.613870665417	0.311387066542	0.731055
0.614104967198	0.311387066542	0.731055
0.614104967198	0.312089971884	0.731055
0.614573570759	0.312089971884	0.731055
0.614573570759	0.312558575445	0.731055
0.615510777882	0.312558575445	0.731055
0.615510777882	0.312792877226	0.731055
0.616682286785	0.312792877226	0.731055
0.616682286785	0.313027179007	0.731055
0.616916588566	0.313027179007	0.731055
0.616916588566	0.313261480787	0.731055
0.617853795689	0.313261480787	0.731055
0.617853795689	0.313495782568	0.731055
0.618556701031	0.313495782568	0.731055
0.618556701031	0.313964386129	0.731055
0.618791002812	0.313964386129	0.731055
0.618791002812	0.31419868791	0.731055
0.619493908154	0.31419868791	0.731055
0.619493908154	0.314432989691	0.731055
0.619962511715	0.314432989691	0.731055
0.619962511715	0.314901593252	0.731055
0.620196813496	0.314901593252	0.731055
0.620196813496	0.315604498594	0.731055
0.621836925961	0.315604498594	0.731055
0.621836925961	0.316073102156	0.731055
0.622305529522	0.316073102156	0.731055
0.622305529522	0.316541705717	0.731055
0.622539831303	0.316541705717	0.731055
0.622539831303	0.317010309278	0.731055
0.623477038425	0.317010309278	0.731055
0.623477038425	0.317244611059	0.731055
0.624414245548	0.317244611059	0.731055
0.624414245548	0.31771321462	0.731055
0.624648547329	0.31771321462	0.731055
0.624648547329	0.317947516401	0.731055
0.62488284911	0.317947516401	0.731055
0.62488284911	0.318416119963	0.731055
0.62511715089	0.318416119963	0.731055
0.62511715089	0.318884723524	0.731055
0.625585754452	0.318884723524	0.731055
0.625585754452	0.319119025305	0.731055
0.625820056232	0.319119025305	0.731055
0.625820056232	0.319821930647	0.731055
0.626288659794	0.319821930647	0.731055
0.626288659794	0.320290534208	0.731055
0.627225866917	0.320290534208	0.731055
0.627225866917	0.320524835989	0.731055
0.627460168697	0.320524835989	0.731055
0.627460168697	0.320759137769	0.731055
0.627928772259	0.320759137769	0.731055
0.627928772259	0.32099343955	0.731055
0.62839737582	0.32099343955	0.731055
0.62839737582	0.321227741331	0.731055
0.629334582943	0.321227741331	0.731055
0.629334582943	0.321696344892	0.731055
0.629803186504	0.321696344892	0.731055
0.629803186504	0.322164948454	0.731055
0.630271790066	0.322164948454	0.731055
0.630271790066	0.322399250234	0.731055
0.630740393627	0.322399250234	0.731055
0.630740393627	0.322633552015	0.731055
0.630974695408	0.322633552015	0.731055
0.630974695408	0.322867853796	0.731055
0.63167760075	0.322867853796	0.731055
0.63167760075	0.323336457357	0.731055
0.632849109653	0.323336457357	0.731055
0.632849109653	0.323805060918	0.731055
0.633083411434	0.323805060918	0.731055
0.633083411434	0.324976569822	0.731055
0.633552014995	0.324976569822	0.731055
0.633552014995	0.325445173383	0.731055
0.634020618557	0.325445173383	0.731055
0.634020618557	0.325679475164	0.731055
0.634254920337	0.325679475164	0.731055
0.634254920337	0.325913776945	0.731055
0.635895032802	0.325913776945	0.731055
0.635895032802	0.326148078725	0.731055
0.636597938144	0.326148078725	0.731055
0.636597938144	0.326382380506	0.731055
0.639643861293	0.326382380506	0.731055
0.639643861293	0.326616682287	0.731055
0.641049671978	0.326616682287	0.731055
0.641049671978	0.326850984067	0.731055
0.641518275539	0.326850984067	0.731055
0.641518275539	0.327085285848	0.731055
0.64175257732	0.327085285848	0.731055
0.64175257732	0.32778819119	0.731055
0.642221180881	0.32778819119	0.731055
0.642221180881	0.328022492971	0.731055
0.643626991565	0.328022492971	0.731055
0.643626991565	0.328491096532	0.731055
0.644329896907	0.328491096532	0.731055
0.644329896907	0.329194001874	0.731055
0.645501405811	0.329194001874	0.731055
0.645501405811	0.329428303655	0.731055
0.646438612933	0.329428303655	0.731055
0.646438612933	0.329896907216	0.731055
0.648078725398	0.329896907216	0.731055
0.648078725398	0.330365510778	0.731055
0.649484536082	0.330365510778	0.731055
0.649484536082	0.330599812559	0.731055
0.650656044986	0.330599812559	0.731055
0.650656044986	0.330834114339	0.731055
0.651124648547	0.330834114339	0.731055
0.651124648547	0.33106841612	0.731055
0.65206185567	0.33106841612	0.731055
0.65206185567	0.331302717901	0.731055
0.656513589503	0.331302717901	0.731055
0.656513589503	0.331537019681	0.731055
0.657919400187	0.331537019681	0.731055
0.657919400187	0.332708528585	0.731055
0.65862230553	0.332708528585	0.731055
0.65862230553	0.332942830366	0.731055
0.659325210872	0.332942830366	0.731055
0.659325210872	0.333177132146	0.731055
0.659559512652	0.333177132146	0.731055
0.659559512652	0.333411433927	0.731055
0.660731021556	0.333411433927	0.731055
0.660731021556	0.333645735708	0.731055
0.661433926898	0.333645735708	0.731055
0.661433926898	0.334114339269	0.731055
0.661668228679	0.334114339269	0.731055
0.661668228679	0.33434864105	0.731055
0.662839737582	0.33434864105	0.731055
0.662839737582	0.334817244611	0.731055
0.663074039363	0.334817244611	0.731055
0.663074039363	0.335285848172	0.731055
0.663308341143	0.335285848172	0.731055
0.663308341143	0.335520149953	0.731055
0.664011246485	0.335520149953	0.731055
0.664011246485	0.335754451734	0.731055
0.664245548266	0.335754451734	0.731055
0.664245548266	0.335988753515	0.731055
0.667525773196	0.335988753515	0.731055
0.667525773196	0.336223055295	0.731055
0.668228678538	0.336223055295	0.731055
0.668228678538	0.336457357076	0.731055
0.66893158388	0.336457357076	0.731055
0.66893158388	0.336691658857	0.731055
0.669868791003	0.336691658857	0.731055
0.669868791003	0.336925960637	0.731055
0.670337394564	0.336925960637	0.731055
0.670337394564	0.337160262418	0.731055
0.670805998126	0.337160262418	0.731055
0.670805998126	0.337394564199	0.731055
0.67244611059	0.337394564199	0.731055
0.67244611059	0.337628865979	0.731055
0.673383317713	0.337628865979	0.731055
0.673383317713	0.33786316776	0.731055
0.673851921275	0.33786316776	0.731055
0.673851921275	0.338097469541	0.731055
0.674789128397	0.338097469541	0.731055
0.674789128397	0.338331771321	0.731055
0.675023430178	0.338331771321	0.731055
0.675023430178	0.338566073102	0.731055
0.675257731959	0.338566073102	0.731055
0.675257731959	0.338800374883	0.731055
0.676663542643	0.338800374883	0.731055
0.676663542643	0.339034676664	0.731055
0.677132146204	0.339034676664	0.731055
0.677132146204	0.339268978444	0.731055
0.677366447985	0.339268978444	0.731055
0.677366447985	0.339503280225	0.731055
0.678537956888	0.339503280225	0.731055
0.678537956888	0.339971883786	0.731055
0.67900656045	0.339971883786	0.731055
0.67900656045	0.340440487348	0.731055
0.679475164011	0.340440487348	0.731055
0.679475164011	0.340674789128	0.731055
0.682052483599	0.340674789128	0.731055
0.682052483599	0.34114339269	0.731055
0.68252108716	0.34114339269	0.731055
0.68252108716	0.34137769447	0.731055
0.682989690722	0.34137769447	0.731055
0.682989690722	0.341611996251	0.731055
0.683223992502	0.341611996251	0.731055
0.683223992502	0.341846298032	0.731055
0.685098406748	0.341846298032	0.731055
0.685098406748	0.342314901593	0.731055
0.685567010309	0.342314901593	0.731055
0.685567010309	0.342549203374	0.731055
0.686504217432	0.342549203374	0.731055
0.686504217432	0.342783505155	0.731055
0.690253045923	0.342783505155	0.731055
0.690253045923	0.343017806935	0.731055
0.693064667291	0.343017806935	0.731055
0.693064667291	0.343486410497	0.731055
0.693298969072	0.343486410497	0.731055
0.693298969072	0.343720712277	0.731055
0.694001874414	0.343720712277	0.731055
0.694001874414	0.343955014058	0.731055
0.69587628866	0.343955014058	0.731055
0.69587628866	0.344189315839	0.731055
0.697047797563	0.344189315839	0.731055
0.697047797563	0.344423617619	0.731055
0.704545454545	0.344423617619	0.731055
0.704545454545	0.3446579194	0.731055
0.706419868791	0.3446579194	0.731055
0.706419868791	0.345126522962	0.731055
0.707591377694	0.345126522962	0.731055
0.707591377694	0.345360824742	0.731055
0.709231490159	0.345360824742	0.731055
0.709231490159	0.346063730084	0.731055
0.709700093721	0.346063730084	0.731055
0.709700093721	0.346298031865	0.731055
0.710168697282	0.346298031865	0.731055
0.710168697282	0.346766635426	0.731055
0.710637300843	0.346766635426	0.731055
0.710637300843	0.347000937207	0.731055
0.710871602624	0.347000937207	0.731055
0.710871602624	0.347235238988	0.731055
0.711574507966	0.347235238988	0.731055
0.711574507966	0.347703842549	0.731055
0.711808809747	0.347703842549	0.731055
0.711808809747	0.348172446111	0.731055
0.712043111528	0.348172446111	0.731055
0.712043111528	0.348406747891	0.731055
0.712511715089	0.348406747891	0.731055
0.712511715089	0.348875351453	0.731055
0.714386129335	0.348875351453	0.731055
0.714386129335	0.349109653233	0.731055
0.715791940019	0.349109653233	0.731055
0.715791940019	0.349343955014	0.731055
0.717666354264	0.349343955014	0.731055
0.717666354264	0.349578256795	0.731055
0.718134957826	0.349578256795	0.731055
0.718134957826	0.349812558575	0.731055
0.718369259606	0.349812558575	0.731055
0.718369259606	0.350046860356	0.731055
0.718837863168	0.350046860356	0.731055
0.718837863168	0.350281162137	0.731055
0.71954076851	0.350281162137	0.731055
0.71954076851	0.350515463918	0.731055
0.719775070291	0.350515463918	0.731055
0.719775070291	0.350749765698	0.731055
0.720477975633	0.350749765698	0.731055
0.720477975633	0.350984067479	0.731055
0.721180880975	0.350984067479	0.731055
0.721180880975	0.35121836926	0.731055
0.722352389878	0.35121836926	0.731055
0.722352389878	0.35145267104	0.731055
0.723523898782	0.35145267104	0.731055
0.723523898782	0.351686972821	0.731055
0.724461105904	0.351686972821	0.731055
0.724461105904	0.351921274602	0.731055
0.725632614808	0.351921274602	0.731055
0.725632614808	0.352155576382	0.731055
0.72633552015	0.352155576382	0.731055
0.72633552015	0.352389878163	0.731055
0.726569821931	0.352389878163	0.731055
0.726569821931	0.352858481724	0.731055
0.727272727273	0.352858481724	0.731055
0.727272727273	0.353327085286	0.731055
0.727507029053	0.353327085286	0.731055
0.727507029053	0.353561387067	0.731055
0.727741330834	0.353561387067	0.731055
0.727741330834	0.353795688847	0.731055
0.728678537957	0.353795688847	0.731055
0.728678537957	0.354029990628	0.731055
0.729147141518	0.354029990628	0.731055
0.729147141518	0.354498594189	0.731055
0.729381443299	0.354498594189	0.731055
0.729381443299	0.35473289597	0.731055
0.72961574508	0.35473289597	0.731055
0.72961574508	0.354967197751	0.731055
0.72985004686	0.354967197751	0.731055
0.72985004686	0.355201499531	0.731055
0.730318650422	0.355201499531	0.731055
0.730318650422	0.355670103093	0.731055
0.731021555764	0.355670103093	0.731055
0.731021555764	0.355904404873	0.731055
0.731255857545	0.355904404873	0.731055
0.731255857545	0.356138706654	0.731055
0.731490159325	0.356138706654	0.731055
0.731490159325	0.356607310216	0.731055
0.731958762887	0.356607310216	0.731055
0.731958762887	0.356841611996	0.731055
0.733364573571	0.356841611996	0.731055
0.733364573571	0.357310215558	0.731055
0.733598875351	0.357310215558	0.731055
0.733598875351	0.357544517338	0.731055
0.734536082474	0.357544517338	0.731055
0.734536082474	0.3580131209	0.731055
0.734770384255	0.3580131209	0.731055
0.734770384255	0.358716026242	0.731055
0.735004686036	0.358716026242	0.731055
0.735004686036	0.358950328022	0.731055
0.735707591378	0.358950328022	0.731055
0.735707591378	0.359418931584	0.731055
0.736176194939	0.359418931584	0.731055
0.736176194939	0.359887535145	0.731055
0.73641049672	0.359887535145	0.731055
0.73641049672	0.360356138707	0.731055
0.737347703843	0.360356138707	0.731055
0.737347703843	0.360824742268	0.731055
0.737582005623	0.360824742268	0.731055
0.737582005623	0.361059044049	0.731055
0.738050609185	0.361059044049	0.731055
0.738050609185	0.361293345829	0.731055
0.738519212746	0.361293345829	0.731055
0.738519212746	0.36152764761	0.731055
0.738987816307	0.36152764761	0.731055
0.738987816307	0.361761949391	0.731055
0.741096532334	0.361761949391	0.731055
0.741096532334	0.362230552952	0.731055
0.742970946579	0.362230552952	0.731055
0.742970946579	0.362464854733	0.731055
0.74320524836	0.362464854733	0.731055
0.74320524836	0.362699156514	0.731055
0.743908153702	0.362699156514	0.731055
0.743908153702	0.363402061856	0.731055
0.744142455483	0.363402061856	0.731055
0.744142455483	0.363636363636	0.731055
0.744376757263	0.363636363636	0.731055
0.744376757263	0.364104967198	0.731055
0.744845360825	0.364104967198	0.731055
0.744845360825	0.36480787254	0.731055
0.745548266167	0.36480787254	0.731055
0.745548266167	0.365276476101	0.731055
0.747422680412	0.365276476101	0.731055
0.747422680412	0.365510777882	0.731055
0.747656982193	0.365510777882	0.731055
0.747656982193	0.365979381443	0.731055
0.748359887535	0.365979381443	0.731055
0.748359887535	0.366213683224	0.731055
0.749062792877	0.366213683224	0.731055
0.749062792877	0.366682286785	0.731055
0.751171508903	0.366682286785	0.731055
[truncated: 4,182 more rows]
