# Supplementary material for: Lymph node detection in MR Lymphography: false positive reduction using multi-view convolutional neural networks
Source: PeerJ. 2019 Nov 22;7:e8052. doi: 10.7717/peerj.8052 (PMC6876485; doi:10.7717/peerj.8052)
Supplement: Supplemental Information 1 [file peerj-07-8052-s005.zip]

Archive with 106 entries (87 files):
- classify_folds.py
- conversion_patches.py
- deeplearning/
- deeplearning/.gitignore
- deeplearning/classification/
- deeplearning/classification/image_classifier.py
- deeplearning/classification/tests/
- deeplearning/classification/tests/test_imageclassifier.py
- deeplearning/classification/tests/test_wsi_imageclassifier.py
- deeplearning/classification/wsi_classifier.py
- deeplearning/classification/__init__.py
- deeplearning/data_handling/
- deeplearning/data_handling/batch_iterator.py
- deeplearning/data_handling/batch_iterator.pyc
- deeplearning/data_handling/batch_provider.py
- deeplearning/data_handling/batch_provider.pyc
- deeplearning/data_handling/hdf5_batch_provider.py
- deeplearning/data_handling/patch_batch_provider.py
- deeplearning/data_handling/patch_batch_provider.pyc
- deeplearning/data_handling/test/
- deeplearning/data_handling/test/test_wsi_batch_provider.py
- deeplearning/data_handling/wsi_batch_provider.py
- deeplearning/data_handling/__init__.py
- deeplearning/data_handling/__init__.pyc
- deeplearning/lasagne_extensions/
- deeplearning/lasagne_extensions/interpolation_layer.py
- deeplearning/lasagne_extensions/softmax_layer.py
- deeplearning/lasagne_extensions/__init__.py
- deeplearning/README.md
- deeplearning/training_extensions/
- deeplearning/training_extensions/boosting.py
- deeplearning/training_extensions/__init__.py
- deeplearning/utils/
- deeplearning/utils/tqdm.py
- deeplearning/utils/tqdm.pyc
- deeplearning/utils/__init__.py
- deeplearning/utils/__init__.pyc
- deeplearning/visualization/
- deeplearning/visualization/widgets.py
- deeplearning/visualization/__init__.py
- deeplearning/__init__.py
- deeplearning/__init__.pyc
- local_tools/
- local_tools/exceptions.py
- local_tools/exceptions.pyc
- local_tools/froc_analysis.py
- local_tools/froc_analysis.pyc
- local_tools/__init__.py
- local_tools/__init__.pyc
- lymphography_tools.py
- move_screenshots.py
- show_patch.py
- training/
- training/tmi_evaluation/
- training/tmi_evaluation/classification/
- training/tmi_evaluation/classification/classify_slide.py
- training/tmi_evaluation/classification/classify_slides_multiscale.py
- training/tmi_evaluation/classification/classify_slides_multiscale_10x.py
- training/tmi_evaluation/classification/classify_slides_multiscale_20x.py
- training/tmi_evaluation/classification/classify_slide_single_scale_network.py
- training/tmi_evaluation/classification/postprocess_classified_slide.py
- training/tmi_evaluation/classification/__init__.py
- training/tmi_evaluation/executables/
- training/tmi_evaluation/executables/calculate_interobserver_metrics.py
- training/tmi_evaluation/executables/classify_validation_slides.py
- training/tmi_evaluation/executables/determine_best_epoch.py
- training/tmi_evaluation/executables/generate_static_training_set.py
- training/tmi_evaluation/executables/run_scripts.sh
- training/tmi_evaluation/executables/train_prostate_network.py
- training/tmi_evaluation/executables/validate_prostate_network.py
- training/tmi_evaluation/general/
- training/tmi_evaluation/general/label_mask_generation.py
- training/tmi_evaluation/general/__init__.py
- training/tmi_evaluation/metrics/
- training/tmi_evaluation/metrics/dice.py
- training/tmi_evaluation/metrics/patch_based_evaluation.py
- training/tmi_evaluation/metrics/__init__.py
- training/tmi_evaluation/models/
- training/tmi_evaluation/models/base_multires.py
- training/tmi_evaluation/models/base_multiview.py
- training/tmi_evaluation/models/base_single_scale.py
- training/tmi_evaluation/models/complex_multiview.py
- training/tmi_evaluation/models/complex_multiview.pyc
- training/tmi_evaluation/models/complex_single_scale.py
- training/tmi_evaluation/models/multires.py
- training/tmi_evaluation/models/multires_initialized.py
- training/tmi_evaluation/models/multires_multiloss.py
- training/tmi_evaluation/models/simple_multires.py
- training/tmi_evaluation/models/simple_multires_initialized.py
- training/tmi_evaluation/models/simple_multires_latefusion.py
- training/tmi_evaluation/models/simple_single_scale.py
- training/tmi_evaluation/models/__init__.py
- training/tmi_evaluation/models/__init__.pyc
- training/tmi_evaluation/training/
- training/tmi_evaluation/training/functions.py
- training/tmi_evaluation/training/functions.pyc
- training/tmi_evaluation/training/__init__.py
- training/tmi_evaluation/training/__init__.pyc
- training/tmi_evaluation/visualization/
- training/tmi_evaluation/visualization/generate_overlay_image.py
- training/tmi_evaluation/visualization/__init__.py
- training/tmi_evaluation/__init__.py
- training/tmi_evaluation/__init__.pyc
- training/__init__.py
- train_lymphography_network.py
- workbench.py
