# Supplementary material for: Lymph node detection in MR Lymphography: false positive reduction using multi-view convolutional neural networks
Source: PeerJ. 2019 Nov 22;7:e8052. doi: 10.7717/peerj.8052 (PMC6876485; doi:10.7717/peerj.8052)
Supplement: Supplemental Information 1 [file peerj-07-8052-s005.zip › classify_folds.py]

# -*- coding: utf-8 -*-
"""
Created on Tue Jul 07 16:02:52 2015

@author: Geert
"""

if __name__ == "__main__":
    import argparse
    parser = argparse.ArgumentParser()
    parser.add_argument("--model_path", "-m", type=str, default="", required=True)
    parser.add_argument("--fold", "-f", type=int, default="", required=True)
    parser.add_argument("--views", "-v", type=int, default=0, nargs='+', required=True, help="Which views should be used")
    parser.add_argument("--save_dir", "-s", type=str, default="", required=True)
    parser.add_argument("--data_path", "-d", type=str, default="", required=True)

    args = parser.parse_args()

    import os
    data_pth = os.path.realpath(args.data_path)
    model_path = os.path.realpath(args.model_path)
    classification_save_dir = os.path.realpath(args.save_dir)
    current_fold = args.fold
    views = args.views

    patch_size = 65

    import joblib
    import theano
    import theano.tensor as T
    import lasagne.layers as L
    import lasagne
    import numpy as np
    rng_state = np.random.RandomState(1234)
    lasagne.random.set_rng(rng_state)

    base_path = r"/mnt/resfilsp10/prostate/ProjectData/Lymphography" #base_path = r"\\resfilsp10\imaging\prostate\ProjectData\Lymphography"

    print ""
    print "Data path :", data_pth
    print "Model path:", model_path
    print "Save dir  :", classification_save_dir

    python_path1 = os.path.join(base_path, "exp", "dl_software", "python")
    python_path2 = os.path.join(base_path, "exp", "dl_software", "python", "training")
    #print python_path1; print python_path2

    import sys
    sys.path.append(python_path1)
    sys.path.append(python_path2)
    sys.setrecursionlimit(1000000)

    from deeplearning.data_handling.batch_iterator import BatchIterator
    from deeplearning.data_handling.patch_batch_provider import MultiScalePatchBatchProvider

    print "Compiling network..."
    #target_var = T.fmatrix('targets')
    prev_epoch_dict = joblib.load(model_path)
    cnn_def = prev_epoch_dict['model']
    ls = lasagne.layers.get_all_layers(cnn_def)
    input_vars = [x.input_var for x in ls if isinstance(x, L.InputLayer)]

    test_prediction = T.nnet.softmax(T.clip(T.flatten(lasagne.layers.get_output(cnn_def, deterministic=True), 2), 0.00001, 0.99999))

    #test_fn = theano.function(input_vars + [target_var], [test_prediction])
    test_fn = theano.function(input_vars, [test_prediction])

    fold = {}
    fold[1] = ['p4585711', 'p0627813', 'p8686232', 'p4532819', 'p3601996', 'p4120867', 'p0666938', 'p8598678', 'p3627815', 'p0597969', 'p6597671', 'p6599873', 'p0605393', 'p6611930', 'p3600518', 'p3597891', 'p9620177', 'p2644371', 'p3576002', 'p4644695', 'p5605439', 'p9626312', 'p4631336', 'p0594113', 'p2590891', 'p3297069', 'p6683359', 'p8665696', 'p9681507', 'p5674891', 'p1688847', 'p4687734', 'p4607937', 'p6569024', 'p2582008', 'p3593641', 'p0597811', 'p7581913', 'p0598717', 'p2574064', 'p2617602', 'p7532885', 'p7578035', 'p3432460', 'p6670262', 'p2672711', 'p3622889', 'p7641957']
    fold[2] = ['p7617043', 'p1689627', 'p6861672', 'p2663445', 'p2579805', 'p6390427', 'p6595596', 'p9569008', 'p8641446', 'p5689630', 'p9613343', 'p2613492', 'p3678125', 'p5594632', 'p8659059', 'p0600265', 'p5118883', 'p1568588', 'p2538395', 'p4570743', 'p5683896', 'p1581409', 'p4685590', 'p6576616', 'p7748634', 'p2671824', 'p8651383', 'p2686556', 'p9623970', 'p2567455', 'p3587731', 'p4570539', 'p6627402', 'p1623292', 'p9570404', 'p1599528', 'p0564317', 'p7217227', 'p7602130', 'p9685428', 'p9690928', 'p1605896', 'p0664763', 'p6683382', 'p3604916', 'p5621677', 'p9638095', 'p0663568']
    fold[3] = ['p8540654', 'p3630336', 'p0611824', 'p1433584', 'p2581432', 'p8617147', 'p5433626', 'p2582751', 'p8624871', 'p5581907', 'p0568800', 'p4576634', 'p3678775', 'p8617278', 'p3568697', 'p8603616', 'p1642985', 'p1628695', 'p6593173', 'p7601964', 'p7593337', 'p5673127', 'p1581914', 'p2597643', 'p8685703', 'p4566748', 'p5587730', 'p7624729', 'p3606942', 'p7626316', 'p4570982', 'p6660933', 'p2613698', 'p4593828', 'p6613340', 'p1575968', 'p4619845', 'p3532596', 'p0591495', 'p6690095', 'p3657142', 'p3663506', 'p8682574', 'p3593179', 'p6581500', 'p5112907', 'p5484703', 'p2668967']
    fold[4] = ['p0650020', 'p8645534', 'p3604318', 'p2611376', 'p8567244', 'p7660638', 'p0633740', 'p2685758', 'p4569432', 'p0652344', 'p7665697', 'p3400656', 'p4576318', 'p9576631', 'p1568780', 'p0662965', 'p7400205', 'p7485063', 'p9690930', 'p5623302', 'p5949007', 'p1687563', 'p3594567', 'p3694962', 'p2576475', 'p2634620', 'p3651204', 'p1685483', 'p5613053', 'p1652475', 'p0661483', 'p2632391', 'p3483299', 'p6675462', 'p1410777', 'p3600052', 'p4677934', 'p7677948', 'p2568599', 'p2583254', 'p3646005', 'p7582010', 'p7442211', 'p5551835', 'p5611719', 'p0593136', 'p4600501', 'p8616456']
    fold[5] = ['p2626311', 'p7563559', 'p6605770', 'p5688859', 'p1664761', 'p0561271', 'p1663448', 'p0617992', 'p7638076', 'p4458326', 'p9686348', 'p2662022', 'p8663444', 'p8567472', 'p0624857', 'p0630505', 'p1624744', 'p3623348', 'p1604392', 'p9595660', 'p6636335', 'p2645313', 'p6576006', 'p4682568', 'p0929146', 'p3638579', 'p3631373', 'p8432150', 'p4589872', 'p7477062', 'p6597374', 'p3683094', 'p6604925', 'p3612753', 'p7605833', 'p9616891', 'p6571820', 'p1648860', 'p7634850', 'p8652832', 'p6582013', 'p5636329', 'p3622854', 'p9571868', 'p0601079', 'p3581903', 'p0344302', 'p2664715']
    #fold[5] = ['p0344302']

    test_fls = sorted([x for x in os.listdir(data_pth) if not x.endswith(".zip") and int(x) in views])
    print test_fls
    print "Starting iterators..."
    test_bi = BatchIterator(data_pth, batch_size=1, nr_of_cached_samples=300, nr_classes=2, provider=MultiScalePatchBatchProvider,
                           balanced=False, random_state=rng_state, patch_size=[1, patch_size, patch_size], shuffled=False, scales=test_fls,
                           filters=fold[current_fold])

    from time import gmtime, strftime
    print "Starting classification process"
    test_bi.start()
    output_labels = []
    output_image_names = []
    output_predictions = []
    inputs, targets, locations, image_names = test_bi.getBatch()
    with open(os.path.join(classification_save_dir, "results_v2_fold%s.csv" % current_fold), "w") as out_file:
      i = 0
      while inputs is not None:
          if i % 1000 == 0:
            print i, strftime("%Y-%m-%d %H:%M:%S", gmtime())
          if len(inputs.shape) > 4:
              inputs = np.split((inputs/255.).astype('float32'), inputs.shape[1], axis=1)
              inputs = [inp[:,0].transpose(1,0,2,3) for inp in inputs]
              arguments = inputs
          else:
              arguments = [(inputs/255.).astype('float32')]
          batch_test_predictions = test_fn(*arguments)
          out_file.write(str(int(targets[0][1])) + "," + str(batch_test_predictions[0][0][1]) + "," + str(image_names[0]) + "\n")
          out_file.flush()
          inputs, targets, locations, image_names = test_bi.getBatch()
          i += 1

    print "Terminating classification process"
    test_bi.terminate()
    print "Classification finished. Classified %s patches" % (i+1)
    print "Data path:", data_pth
    print "Result save folder:", classification_save_dir
