# Supplementary material for: Lymph node detection in MR Lymphography: false positive reduction using multi-view convolutional neural networks
Source: PeerJ. 2019 Nov 22;7:e8052. doi: 10.7717/peerj.8052 (PMC6876485; doi:10.7717/peerj.8052)
Supplement: Supplemental Information 1 [file peerj-07-8052-s005.zip › deeplearning/lasagne_extensions/interpolation_layer.py]

# -*- coding: utf-8 -*-
"""
Created on Tue Nov 17 11:51:46 2015

@author: Geert
"""
import theano
import theano.tensor as T
from lasagne.layers.base import Layer
from lasagne.utils import as_tuple, floatX

class InterpolationLayer(Layer):
    """
    Interpolation layer

    The layer applies a rescaling of the input image using bilinear
    interpolation. The supplied downsample factor increases the image
    size when between 0 - 1 and decreases the images size when > 1.
    This implementation is essentially the spatial transformer layer
    of Lasagne with an identity transform.
    """
    def __init__(self, incoming, downsample_factor=1,
                 **kwargs):
        super(InterpolationLayer, self).__init__(
            incoming, **kwargs)
        self.downsample_factor = as_tuple(downsample_factor, 2)

    def get_output_shape_for(self, input_shape):
        shape = input_shape
        factors = self.downsample_factor
        return (shape[:2] + tuple(None if s is None else int(s / f)
                                  for s, f in zip(shape[2:], factors)))

    def get_output_for(self, input, **kwargs):
        theta = floatX([1,0,0,0,1,0])
        return _transform(theta, input, self.downsample_factor)


def _transform(theta, input, downsample_factor):
    num_batch, num_channels, height, width = input.shape
    theta = T.reshape(theta, (-1, 2, 3))

    # grid of (x_t, y_t, 1), eq (1) in ref [1]
    out_height = T.cast(height / downsample_factor[0], 'int64')
    out_width = T.cast(width / downsample_factor[1], 'int64')
    grid = _meshgrid(out_height, out_width)

    # Transform A x (x_t, y_t, 1)^T -> (x_s, y_s)
    T_g = T.dot(theta, grid)
    x_s = T_g[:, 0]
    y_s = T_g[:, 1]
    x_s_flat = x_s.flatten()
    y_s_flat = y_s.flatten()

    # dimshuffle input to  (bs, height, width, channels)
    input_dim = input.dimshuffle(0, 2, 3, 1)
    input_transformed = _interpolate(
        input_dim, x_s_flat, y_s_flat,
        out_height, out_width)

    output = T.reshape(
        input_transformed, (num_batch, out_height, out_width, num_channels))
    output = output.dimshuffle(0, 3, 1, 2)  # dimshuffle to conv format
    return output


def _interpolate(im, x, y, out_height, out_width):
    # *_f are floats
    num_batch, height, width, channels = im.shape
    height_f = T.cast(height, theano.config.floatX)
    width_f = T.cast(width, theano.config.floatX)

    # clip coordinates to [-1, 1]
    x = T.clip(x, -1, 1)
    y = T.clip(y, -1, 1)

    # scale coordinates from [-1, 1] to [0, width/height - 1]
    x = (x + 1) / 2 * (width_f - 1)
    y = (y + 1) / 2 * (height_f - 1)

    # obtain indices of the 2x2 pixel neighborhood surrounding the coordinates;
    # we need those in floatX for interpolation and in int64 for indexing. for
    # indexing, we need to take care they do not extend past the image.
    x0_f = T.floor(x)
    y0_f = T.floor(y)
    x1_f = x0_f + 1
    y1_f = y0_f + 1
    x0 = T.cast(x0_f, 'int64')
    y0 = T.cast(y0_f, 'int64')
    x1 = T.cast(T.minimum(x1_f, width_f - 1), 'int64')
    y1 = T.cast(T.minimum(y1_f, height_f - 1), 'int64')

    # The input is [num_batch, height, width, channels]. We do the lookup in
    # the flattened input, i.e [num_batch*height*width, channels]. We need
    # to offset all indices to match the flat version
    dim2 = width
    dim1 = width*height
    base = T.repeat(
        T.arange(num_batch, dtype='int64')*dim1, out_height*out_width)
    base_y0 = base + y0*dim2
    base_y1 = base + y1*dim2
    idx_a = base_y0 + x0
    idx_b = base_y1 + x0
    idx_c = base_y0 + x1
    idx_d = base_y1 + x1

    # use indices to lookup pixels for all samples
    im_flat = im.reshape((-1, channels))
    Ia = im_flat[idx_a]
    Ib = im_flat[idx_b]
    Ic = im_flat[idx_c]
    Id = im_flat[idx_d]

    # calculate interpolated values
    wa = ((x1_f-x) * (y1_f-y)).dimshuffle(0, 'x')
    wb = ((x1_f-x) * (y-y0_f)).dimshuffle(0, 'x')
    wc = ((x-x0_f) * (y1_f-y)).dimshuffle(0, 'x')
    wd = ((x-x0_f) * (y-y0_f)).dimshuffle(0, 'x')
    output = T.sum([wa*Ia, wb*Ib, wc*Ic, wd*Id], axis=0)
    return output


def _linspace(start, stop, num):
    # Theano linspace. Behaves similar to np.linspace
    start = T.cast(start, theano.config.floatX)
    stop = T.cast(stop, theano.config.floatX)
    num = T.cast(num, theano.config.floatX)
    step = (stop-start)/(num-1)
    return T.arange(num, dtype=theano.config.floatX)*step+start


def _meshgrid(height, width):
    # This function is the grid generator from eq. (1) in reference [1].
    # It is equivalent to the following numpy code:
    #  x_t, y_t = np.meshgrid(np.linspace(-1, 1, width),
    #                         np.linspace(-1, 1, height))
    #  ones = np.ones(np.prod(x_t.shape))
    #  grid = np.vstack([x_t.flatten(), y_t.flatten(), ones])
    # It is implemented in Theano instead to support symbolic grid sizes.
    # Note: If the image size is known at layer construction time, we could
    # compute the meshgrid offline in numpy instead of doing it dynamically
    # in Theano. However, it hardly affected performance when we tried.
    x_t = T.dot(T.ones((height, 1)),
                _linspace(-1.0, 1.0, width).dimshuffle('x', 0))
    y_t = T.dot(_linspace(-1.0, 1.0, height).dimshuffle(0, 'x'),
                T.ones((1, width)))

    x_t_flat = x_t.reshape((1, -1))
    y_t_flat = y_t.reshape((1, -1))
    ones = T.ones_like(x_t_flat)
    grid = T.concatenate([x_t_flat, y_t_flat, ones], axis=0)
    return grid
