# Supplementary material for: Lymph node detection in MR Lymphography: false positive reduction using multi-view convolutional neural networks
Source: PeerJ. 2019 Nov 22;7:e8052. doi: 10.7717/peerj.8052 (PMC6876485; doi:10.7717/peerj.8052)
Supplement: Supplemental Information 1 [file peerj-07-8052-s005.zip › local_tools/exceptions.py]

# -*- coding: utf-8 -*-
"""
Created on Mon May 01 13:14:08 2017

@author: Oscar
"""

class AppException(Exception) :
  pass
