# Supplementary material for: Lymph node detection in MR Lymphography: false positive reduction using multi-view convolutional neural networks
Source: PeerJ. 2019 Nov 22;7:e8052. doi: 10.7717/peerj.8052 (PMC6876485; doi:10.7717/peerj.8052)
Supplement: Supplemental Information 1 [file peerj-07-8052-s005.zip › show_patch.py]

# -*- coding: utf-8 -*-
"""
Created on Fri Dec 23 14:15:39 2016

@author: Oscar
"""

import PIL
import numpy as np
import matplotlib.pyplot as plt

im = np.array(PIL.Image.open(r"\\rdstorage1\diag\ProjectData\Lymphography\exp\dl\iterator_structure\0\p0344302_s20935157_patch000_class1_.tif"))
plt.imshow(im, cmap='gray')
