# Supplementary material for: Lymph node detection in MR Lymphography: false positive reduction using multi-view convolutional neural networks
Source: PeerJ. 2019 Nov 22;7:e8052. doi: 10.7717/peerj.8052 (PMC6876485; doi:10.7717/peerj.8052)
Supplement: Supplemental Information 1 [file peerj-07-8052-s005.zip › training/tmi_evaluation/classification/classify_slides_multiscale_10x.py]

# -*- coding: utf-8 -*-
"""
Created on Wed Mar 25 18:31:01 2015

@author: Geert
"""
import sys
sys.path.append(r"/mnt/resfilsp10/pathology/Userdata/geert/Code")
from deeplearning.classification.wsi_classifier import WSIImageClassifier
import numpy as np


def classify_slide(slide, scales, model, out_pth, mask=None):
    def softmax_tile(tile, row, col):
      e_x = np.exp(tile - tile.max(axis=0, keepdims=True))
      return e_x / e_x.sum(axis=0, keepdims=True)

    img_cla = WSIImageClassifier()
    img_cla.set_model(model)
    img_cla.set_input(slide, mask)
    img_cla.set_mode("fully_convolutional")
    img_cla.set_model_patch_size([3,256,256])
    img_cla.set_soft(True)
    img_cla.set_tile_size(512)
    img_cla.set_scales(scales)
    img_cla.set_output_scale(2)
    img_cla.set_quantize(True)
    img_cla.set_output_class(1)
    img_cla.set_postprocess_function(softmax_tile)
    img_cla.set_result_file_path(out_pth)
    img_cla.process()
