# Supplementary material for: Lymph node detection in MR Lymphography: false positive reduction using multi-view convolutional neural networks
Source: PeerJ. 2019 Nov 22;7:e8052. doi: 10.7717/peerj.8052 (PMC6876485; doi:10.7717/peerj.8052)
Supplement: Supplemental Information 1 [file peerj-07-8052-s005.zip › training/tmi_evaluation/classification/postprocess_classified_slide.py]

# -*- coding: utf-8 -*-
"""
Created on Wed Mar 25 18:31:01 2015

@author: Geert
"""

import sys
sys.path.append(r"/mnt/resfilsp10/pathology/Userdata/geert/Code")
from deeplearning.classification.wsi_classifier import WSIImageClassifier
import numpy as np

def postprocess_slide(slide, out_pth):
    pass
