# Supplementary material for: Lymph node detection in MR Lymphography: false positive reduction using multi-view convolutional neural networks
Source: PeerJ. 2019 Nov 22;7:e8052. doi: 10.7717/peerj.8052 (PMC6876485; doi:10.7717/peerj.8052)
Supplement: Supplemental Information 1 [file peerj-07-8052-s005.zip › training/tmi_evaluation/executables/generate_static_training_set.py]

# -*- coding: utf-8 -*-
"""
Created on Tue Jul 07 16:02:52 2015

@author: Geert
"""

if __name__ == "__main__":
    import argparse
    parser = argparse.ArgumentParser("Training script for prostate segmentation networks")
    parser.add_argument("--levels", "-l", type=int, default=0, nargs='+', required=True, help="Resolution levels to use")
    parser.add_argument("--valid", "-v", action='store_true', help="Only create validation set")
    parser.add_argument("--patch_size", "-p", type=int, default=128, required=True, help="Patch size for training")
    parser.add_argument("--nrsamples", "-n", type=int, default=30000, required=True, help="Dataset sample size")
    parser.add_argument("--save_pth", "-s", type=str, default="", required=True)
    
    args = parser.parse_args()
    
    levels = args.levels
    patch_size = args.patch_size
    save_pth = args.save_pth
    nrsamples = args.nrsamples
    valid = args.valid
    
    import tables
    import os
    from tqdm import trange
    import numpy as np
    
    base_path = r"/mnt/resfilsp10/pathology/Userdata/geert/"
    
    import sys
    sys.path.append(os.path.join(base_path, "code"))
    sys.path.append(os.path.join(base_path, "code", "pathology", "install" , "bin"))
    from deeplearning.data_handling.batch_iterator import BatchIterator
    from deeplearning.data_handling.wsi_batch_provider import WSIBatchProvider, MultiScaleWSIBatchProvider  
    
    ### Commented PID lists are also sliced prostate specimens
    #train_pids = ['T12-08567', 'T10-22502', 'T13-02843', 'T09-09724', 'T13-01944', 'T12-08118', 'T12-27902', 'T11-08604', 'T12-06219', 'T13-00895', 'T11-02525', 'T12-19414', 'T12-27783', 'T09-02094', 'T13-01664', 'T12-06834', 'T09-05378', 'T12-12985', 'T12-09791', 'T12-00566', 'T10-25688', 'T11-06445', 'T11-12682', 'T12-21259', 'T13-08204', 'T09-07360', 'T13-06980', 'T12-18279', 'T10-12092', 'T10-02242', 'T12-13583', 'T13-02770', 'T12-27843', 'T12-25317', 'T11-13944', 'T12-28453', 'T12-08188', 'T09-19803', 'T09-10540', 'T09-00718']
    #valid_pids = ['T13-02181', 'T09-15935', 'T09-20205', 'T12-18345', 'T13-03292', 'T09-00547', 'T13-02228', 'T09-01162', 'T11-17901', 'T12-02344']
    #test_pids =  ['T10-11651', 'T09-06145', 'T13-06855', 'T12-04657', 'T12-13013', 'T09-02945', 'T10-01303', 'T09-18887', 'T09-16382', 'T12-25320', 'T10-23057', 'T11-09493', 'T11-22480', 'T12-28953', 'T11-05235', 'T09-13977', 'T10-21465', 'T11-24126', 'T12-13653', 'T12-00534', 'T10-16714', 'T09-14602', 'T10-21344', 'T11-11959', 'T11-00924', 'T12-05641', 'T12-09731', 'T09-00391', 'T11-04986', 'T13-05484']
    
    train_pids = ['T12-06834', 'T12-08118', 'T12-08188', 'T12-08567', 'T12-09791', 'T12-12985', 'T12-13583', 'T12-18279', 'T12-19414', 'T12-21259', 'T12-25317', 'T12-27783', 'T12-27843', 'T12-27902', 'T12-28453', 'T13-00895', 'T13-01664', 'T13-01944', 'T13-02770', 'T13-02843', 'T13-06980', 'T13-08204']
    valid_pids = ['T12-09731', 'T12-18345', 'T13-02181', 'T13-02228', 'T13-03292', 'T12-13653']
    test_pids = ['T12-05641', 'T12-00566', 'T12-00516', 'T12-00534', 'T12-02344', 'T12-04657', 'T12-13013', 'T12-25320', 'T12-28953', 'T13-05484', 'T13-06855', 'T12-06219']
    biopsy_train_pids = ['T12-12495', 'T12-22503', 'T12-23155', 'T12-09338', 'T13-02161', 'T12-09237', 'T12-156922', 'T12-27932', 'T12-24277', 'T12-14315', 'T12-25477', 'T12-16521', 'T12-15344', 'T12-26038', 'T12-16072', 'T12-22580', 'T12-04670', 'T12-27262', 'T12-00735', 'T12-07810', 'T12-28032', 'T12-13648', 'T12-10941', 'T12-21294', 'T12-23658', 'T12-14395', 'T12-04116', 'T12-17135', 'T12-27846', 'T13-01004', 'T12-21287', 'T12-26116', 'T12-07161', 'T12-12263', 'T12-22810', 'T12-26696', 'T12-29361', 'T12-24894', 'T12-24821', 'T12-21286', 'T12-12243', 'T12-13306', 'T13-01059', 'T13-02802', 'T12-14913', 'T12-15307', 'T12-05287', 'T12-19593', 'T12-27877', 'T13-04435', 'T12-25457', 'T12-13711', 'T12-11436', 'T12-16350', 'T12-09294', 'T12-15852', 'T12-21980', 'T12-06985', 'T12-15325', 'T12-13068', 'T12-14237', 'T12-06337', 'T12-14869', 'T12-14928', 'T12-28548', 'T12-04669', 'T12-13125', 'T12-10654', 'T12-16805', 'T12-10355', 'T12-14806', 'T12-12247', 'T12-17932', 'T12-19576', 'T12-08639', 'T12-04157', 'T12-04649', 'T12-02647', 'T12-16772', 'T12-04410', 'T12-07556', 'T12-06335', 'T12-19550', 'T12-04695', 'T12-22569', 'T13-00342', 'T12-05174', 'T12-29338', 'T12-29362', 'T12-10638', 'T12-20129', 'T12-13721', 'T12-16297', 'T12-11349', 'T13-03878', 'T12-12458', 'T12-07795', 'T12-08654', 'T12-27856', 'T12-10329']
    biopsy_valid_pids = ['T12-04516', 'T12-12578', 'T12-19540', 'T12-29093', 'T12-04409', 'T13-00360', 'T12-04702', 'T12-15383', 'T12-15548', 'T12-10390', 'T12-05198', 'T12-04484', 'T12-26657', 'T12-08620', 'T12-09255', 'T12-27933', 'T13-03866', 'T13-05194', 'T12-19696', 'T12-22516']
    biopsy_test_pids = ['T12-14523', 'T12-0933', 'T12-26039', 'T12-03262', 'T12-20261', 'T12-05828', 'T12-18902', 'T13-02767', 'T12-27276', 'T12-05745', 'T12-24776', 'T13-00370', 'T12-27909', 'T12-21578', 'T12-16765', 'T12-03339', 'T12-13111', 'T12-17259', 'T12-24818', 'T12-11399', 'T12-06931', 'T12-20686', 'T13-02803', 'T12-07762', 'T12-23081', 'T12-24935', 'T12-07534', 'T12-07761', 'T12-26672', 'T12-27876', 'T12-03626', 'T13-02239', 'T12-04650', 'T12-21323', 'T12-15547', 'T12-14539', 'T12-22522', 'T12-24284', 'T12-14269', 'T12-13627', 'T12-06942', 'T12-21999', 'T12-26062', 'T12-16073', 'T12-06336', 'T12-21934', 'T12-29337', 'T12-28462', 'T12-26677', 'T12-06978', 'T13-02247', 'T12-23133', 'T12-27855']
    
    img_fld_10x = r"/mnt/SSD/geert_experiment/10x_converted"
    msk_fld_10x = r"/mnt/SSD/geert_experiment/10x_converted/LabelMasks"
    msk_fls10x = os.listdir(msk_fld_10x)
    fls10x = [x for x in os.listdir(img_fld_10x) if x[0:-4] + ".tif" in msk_fls10x]
    
    tra_fls_10x = [os.path.join(img_fld_10x, f) for f in [tra_fl for tra_fl in fls10x if tra_fl[:9] in train_pids]]
    val_fls_10x = [os.path.join(img_fld_10x, f) for f in [val_fl for val_fl in fls10x if val_fl[:9] in valid_pids]]
    tes_fls_10x = [os.path.join(img_fld_10x, f) for f in [tes_fl for tes_fl in fls10x if tes_fl[:9] in test_pids]]
    
    img_fld_20x = r"/mnt/SSD/geert_experiment/20x_converted"
    msk_fld_20x = r"/mnt/SSD/geert_experiment/20x_converted/LabelMasks"
    msk_fls20x = os.listdir(msk_fld_20x)                  
    fls20x = [x for x in os.listdir(img_fld_20x) if x[0:-4] + ".tif" in msk_fls20x]
    
    tra_fls_20x = [os.path.join(img_fld_20x, f) for f in [tra_fl for tra_fl in fls20x if tra_fl[:9] in train_pids]]
    val_fls_20x = [os.path.join(img_fld_20x, f) for f in [val_fl for val_fl in fls20x if val_fl[:9] in valid_pids]]
    tes_fls_20x = [os.path.join(img_fld_20x, f) for f in [tes_fl for tes_fl in fls20x if tes_fl[:9] in test_pids]]
    
    biopsy_pth = r"/mnt/diskA/geert/biopsy_data/tif"
    biopsy_mask_pth = r"/mnt/diskA/geert/biopsy_data/label_masks"
    biopsy_fls = [x for x in os.listdir(biopsy_pth) if x.endswith(".tif")]
    
    tra_fls_biop = [os.path.join(biopsy_pth, f) for f in [tra_fl for tra_fl in biopsy_fls if "-".join(tra_fl.split("-")[:2]) in biopsy_train_pids]]
    val_fls_biop = [os.path.join(biopsy_pth, f) for f in [val_fl for val_fl in biopsy_fls if "-".join(val_fl.split("-")[:2]) in biopsy_valid_pids]]
    tes_fls_biop = [os.path.join(biopsy_pth, f) for f in [tes_fl for tes_fl in biopsy_fls if "-".join(tes_fl.split("-")[:2]) in biopsy_test_pids]]
    
    tra_bi_10x = BatchIterator(tra_fls_10x, batch_size=20, nr_of_cached_samples=300, data_level=levels[0], nr_classes=2, provider=MultiScaleWSIBatchProvider, balanced=True, msk_src=msk_fld_10x, masks_level=6, patch_size=[patch_size,patch_size,3], multi_scale_levels=levels)
    val_bi_10x = BatchIterator(val_fls_10x, batch_size=20, nr_of_cached_samples=500, data_level=levels[0], nr_classes=2, provider=MultiScaleWSIBatchProvider, balanced=True, msk_src=msk_fld_10x, masks_level=6, patch_size=[patch_size,patch_size,3], multi_scale_levels=levels)
    tes_bi_10x = BatchIterator(tes_fls_10x, batch_size=20, nr_of_cached_samples=300, data_level=levels[0], nr_classes=2, provider=MultiScaleWSIBatchProvider, balanced=True, msk_src=msk_fld_10x, masks_level=6, patch_size=[patch_size,patch_size,3], multi_scale_levels=levels)    
    tra_bi_20x = BatchIterator(tra_fls_20x, batch_size=20, nr_of_cached_samples=300, data_level=levels[0]+1, nr_classes=2, provider=MultiScaleWSIBatchProvider, balanced=True, msk_src=msk_fld_20x, masks_level=7, patch_size=[patch_size,patch_size,3], multi_scale_levels=[x+1 for x in levels])
    val_bi_20x = BatchIterator(val_fls_20x, batch_size=20, nr_of_cached_samples=500, data_level=levels[0]+1, nr_classes=2, provider=MultiScaleWSIBatchProvider, balanced=True, msk_src=msk_fld_20x, masks_level=7, patch_size=[patch_size,patch_size,3], multi_scale_levels=[x+1 for x in levels])
    tes_bi_20x = BatchIterator(tes_fls_20x, batch_size=20, nr_of_cached_samples=300, data_level=levels[0]+1, nr_classes=2, provider=MultiScaleWSIBatchProvider, balanced=True, msk_src=msk_fld_20x, masks_level=7, patch_size=[patch_size,patch_size,3], multi_scale_levels=[x+1 for x in levels])
    tra_it_biop= BatchIterator(tra_fls_biop,batch_size=20, nr_of_cached_samples=300, data_level=levels[0]+2, nr_classes=2, provider=MultiScaleWSIBatchProvider, balanced=True, msk_src=biopsy_mask_pth, masks_level=4, patch_size=[patch_size,patch_size,3], multi_scale_levels=[x+2 for x in levels])
    val_it_biop= BatchIterator(val_fls_biop,batch_size=20, nr_of_cached_samples=500, data_level=levels[0]+2, nr_classes=2, provider=MultiScaleWSIBatchProvider, balanced=True, msk_src=biopsy_mask_pth, masks_level=4, patch_size=[patch_size,patch_size,3], multi_scale_levels=[x+2 for x in levels])
    tes_it_biop= BatchIterator(tes_fls_biop,batch_size=20, nr_of_cached_samples=300, data_level=levels[0]+2, nr_classes=2, provider=MultiScaleWSIBatchProvider, balanced=True, msk_src=biopsy_mask_pth, masks_level=4, patch_size=[patch_size,patch_size,3], multi_scale_levels=[x+2 for x in levels])
    
    if not valid:
        tra_bi_20x.start()
        #time.sleep(10)
        tra_bi_10x.start()
        #time.sleep(10)
        tra_it_biop.start()
        #time.sleep(10)    
    
    val_it_biop.start()
    #time.sleep(10)
    val_bi_20x.start()
    #time.sleep(10)
    val_bi_10x.start()
    val_its = [val_bi_20x, val_bi_10x, val_it_biop]
    tra_its = [tra_bi_20x, tra_bi_10x, tra_it_biop]
    
    print "Generating static dataset"
    try:
        class SampleParticle(tables.IsDescription):
          inputs = tables.UInt8Col(shape=(3, patch_size, patch_size))
          targets = tables.UInt8Col(shape=(2,))
         
        if not valid:
            tra_20x_hf5 = tables.open_file(os.path.join(save_pth, "tra_20x.hf5"), "w")
            tra_10x_hf5 = tables.open_file(os.path.join(save_pth, "tra_10x.hf5"), "w")
            tra_biop_hf5 = tables.open_file(os.path.join(save_pth, "tra_biop.hf5"), "w")
        val_20x_hf5 = tables.open_file(os.path.join(save_pth, "val_20x.hf5"), "w")
        val_10x_hf5 = tables.open_file(os.path.join(save_pth, "val_10x.hf5"), "w")
        val_biop_hf5 = tables.open_file(os.path.join(save_pth, "val_biop.hf5"), "w")
        
        for level in levels:
            if not valid:
                tra_20x_hf5.create_table("/", "level_" + str(level), SampleParticle, expectedrows=nrsamples)
                tra_10x_hf5.create_table("/", "level_" + str(level), SampleParticle, expectedrows=nrsamples)
                tra_biop_hf5.create_table("/", "level_" + str(level), SampleParticle, expectedrows=nrsamples)
            val_20x_hf5.create_table("/", "level_" + str(level), SampleParticle, expectedrows=nrsamples)
            val_10x_hf5.create_table("/", "level_" + str(level), SampleParticle, expectedrows=nrsamples)
            val_biop_hf5.create_table("/", "level_" + str(level), SampleParticle, expectedrows=nrsamples)
            
        for i in trange(nrsamples // 20):
            if not valid:
                b, t, _, _ = tra_bi_20x.getBatch()
                for j in xrange(b.shape[0]):
                    for level in levels:
                        new_row = tra_20x_hf5.get_node("/level_" + str(level)).row
                        new_row['inputs'] = b[j, levels.index(level)]
                        new_row['targets'] = t[j]
                        new_row.append()
                tra_20x_hf5.flush()
                b, t, _, _ = tra_bi_10x.getBatch()
                for j in xrange(b.shape[0]):
                    for level in xrange(len(levels)):
                        new_row = tra_10x_hf5.get_node("/level_" + str(level)).row
                        new_row['inputs'] = b[j, levels.index(level)]
                        new_row['targets'] = t[j]
                        new_row.append()
                tra_10x_hf5.flush()            
                b, t, _, _ = tra_it_biop.getBatch()
                for j in xrange(b.shape[0]):
                    for level in xrange(len(levels)):
                        new_row = tra_biop_hf5.get_node("/level_" + str(level)).row
                        new_row['inputs'] = b[j, levels.index(level)]
                        new_row['targets'] = t[j]
                        new_row.append()
                tra_biop_hf5.flush()
            b, t, _, _ = val_bi_20x.getBatch()
            for j in xrange(b.shape[0]):
                for level in xrange(len(levels)):
                    new_row = val_20x_hf5.get_node("/level_" + str(level)).row
                    new_row['inputs'] = b[j, levels.index(level)]
                    new_row['targets'] = t[j]
                    new_row.append()
            val_20x_hf5.flush()
            b, t, _, _ = val_bi_10x.getBatch()
            for j in xrange(b.shape[0]):
                for level in xrange(len(levels)):
                    new_row = val_10x_hf5.get_node("/level_" + str(level)).row
                    new_row['inputs'] = b[j, levels.index(level)]
                    new_row['targets'] = t[j]
                    new_row.append()
            val_10x_hf5.flush()            
            b, t, _, _ = val_it_biop.getBatch()
            for j in xrange(b.shape[0]):
                for level in xrange(len(levels)):
                    new_row = val_biop_hf5.get_node("/level_" + str(level)).row
                    new_row['inputs'] = b[j, levels.index(level)]
                    new_row['targets'] = t[j]
                    new_row.append()
            val_biop_hf5.flush()
        if not valid:
            tra_20x_hf5.close()
            tra_10x_hf5.close()
            tra_biop_hf5.close()
        val_20x_hf5.close()
        val_10x_hf5.close()
        val_biop_hf5.close()
        print "Finished generating datasets"
            
    except KeyboardInterrupt:
        print "Terminating processes"
        tra_bi_10x.terminate()
        val_bi_10x.terminate()
        tes_bi_10x.terminate()
        tra_bi_20x.terminate()
        val_bi_20x.terminate()
        tes_bi_20x.terminate()
        tra_it_biop.terminate()
        val_it_biop.terminate()
        tes_it_biop.terminate()
        print "Processes terminated"
    tra_bi_10x.terminate()
    val_bi_10x.terminate()
    tes_bi_10x.terminate()
    tra_bi_20x.terminate()
    val_bi_20x.terminate()
    tes_bi_20x.terminate()
    tra_it_biop.terminate()
    val_it_biop.terminate()
    tes_it_biop.terminate()
