# Supplementary material for: Lymph node detection in MR Lymphography: false positive reduction using multi-view convolutional neural networks
Source: PeerJ. 2019 Nov 22;7:e8052. doi: 10.7717/peerj.8052 (PMC6876485; doi:10.7717/peerj.8052)
Supplement: Supplemental Information 1 [file peerj-07-8052-s005.zip › training/tmi_evaluation/executables/run_scripts.sh]

#!/bin/bash
#screen -dmS geert_train1 bash 
#screen -S geert_train1 -X stuff $'select-theano 2\n'
#screen -S geert_train1 -X stuff $'export THEANO_FLAGS=\$THEANO_FLAGS,lib.cnmem=0.95\n'
#screen -S geert_train1 -X stuff $'python /mnt/resfilsp10/pathology/Userdata/geert/Experiments/TMIDeepLearning/Python/tmi_evaluation/executables/train_prostate_network.py -s -l 0 3 -p 128 -d /mnt/resfilsp10/pathology/Userdata/geert/Experiments/TMIDeepLearning/Results/model_multires\n'
screen -dmS geert_train2 bash
screen -S geert_train2 -X stuff $'select-theano 3\n'
screen -S geert_train2 -X stuff $'export THEANO_FLAGS=\$THEANO_FLAGS,lib.cnmem=0.95\n'
screen -S geert_train2 -X stuff $'python /mnt/resfilsp10/pathology/Userdata/geert/Experiments/TMIDeepLearning/Python/tmi_evaluation/executables/train_prostate_network.py -s -l 3 -p 128 -d /mnt/resfilsp10/pathology/Userdata/geert/Experiments/TMIDeepLearning/Results/model_1-25x\n'
#screen -dmS geert_train3 bash
#screen -S geert_train3 -X stuff $'select-theano 1\n'
#screen -S geert_train3 -X stuff $'export THEANO_FLAGS=\$THEANO_FLAGS,lib.cnmem=0.95\n'
#screen -S geert_train3 -X stuff $'python /mnt/resfilsp10/pathology/Userdata/geert/Code/runscripts/train_prostate_single_scale_network.py -l 0 -d /mnt/resfilsp10/pathology/Userdata/geert/Experiments/model_10x\n'
#screen -dmS geert_train4 bash
#screen -S geert_train4 -X stuff $'select-theano 4\n'
#screen -S geert_train4 -X stuff $'export THEANO_FLAGS=\$THEANO_FLAGS,lib.cnmem=0.95\n'
#screen -S geert_train4 -X stuff $'python /mnt/resfilsp10/pathology/Userdata/geert/Code/runscripts/train_prostate_multiscale_network.py -d /mnt/resfilsp10/pathology/Userdata/geert/Experiments/model_multires_multiloss -m\n'
