# Supplementary material for: Lymph node detection in MR Lymphography: false positive reduction using multi-view convolutional neural networks
Source: PeerJ. 2019 Nov 22;7:e8052. doi: 10.7717/peerj.8052 (PMC6876485; doi:10.7717/peerj.8052)
Supplement: Supplemental Information 1 [file peerj-07-8052-s005.zip › training/tmi_evaluation/models/base_single_scale.py]

import lasagne
from lasagne.layers import dropout
from lasagne.layers.normalization import batch_norm

def cnn(input_var=None, dropout_p=0.0):
    network = batch_norm(lasagne.layers.InputLayer(shape=(None, 3, None, None),
                                        input_var=input_var[0]))
    network = batch_norm(lasagne.layers.Conv2DLayer(
              network, num_filters=24, filter_size=(5, 5),
              nonlinearity=lasagne.nonlinearities.rectify,
              W=lasagne.init.GlorotUniform()))
    network = lasagne.layers.MaxPool2DLayer(network, pool_size=(2, 2))
    if dropout_p > 0.:
        network = dropout(network, p=dropout_p)                      
    network = batch_norm(lasagne.layers.Conv2DLayer(
              network, num_filters=48, filter_size=(5, 5),
              nonlinearity=lasagne.nonlinearities.rectify,
              W=lasagne.init.GlorotUniform()))
    network = lasagne.layers.MaxPool2DLayer(network, pool_size=(2, 2))
    if dropout_p > 0.:
        network = dropout(network, p=dropout_p)              
    network = batch_norm(lasagne.layers.Conv2DLayer(
              network, num_filters=512, filter_size=(29, 29),
              nonlinearity=lasagne.nonlinearities.rectify,
              W=lasagne.init.GlorotUniform()))
    if dropout_p > 0.:
        network = dropout(network, p=dropout_p)              
    network = batch_norm(lasagne.layers.Conv2DLayer(
              network, num_filters=2, filter_size=(1, 1),
              nonlinearity=lasagne.nonlinearities.identity,
              W=lasagne.init.GlorotUniform()))
    return network
