# Supplementary material for: Lymph node detection in MR Lymphography: false positive reduction using multi-view convolutional neural networks
Source: PeerJ. 2019 Nov 22;7:e8052. doi: 10.7717/peerj.8052 (PMC6876485; doi:10.7717/peerj.8052)
Supplement: Supplemental Information 1 [file peerj-07-8052-s005.zip › training/tmi_evaluation/models/simple_multires.py]

import lasagne
from lasagne.layers.normalization import batch_norm
from lasagne.layers import dropout

def cnn(input_vars, dropout_p=0.0):
    scale_layers = []
    nr_filters = 24 / len(input_vars)
    for iv in input_vars:
        network = lasagne.layers.InputLayer(shape=(None, 3, None, None),
                                            input_var=iv)      
        network = lasagne.layers.Conv2DLayer(
                  network, num_filters=nr_filters, filter_size=(5, 5),
                  nonlinearity=lasagne.nonlinearities.rectify,
                  W=lasagne.init.GlorotUniform())
        network = lasagne.layers.MaxPool2DLayer(network, pool_size=(2, 2))
        if dropout_p > 0.:
            network = dropout(network, p=dropout_p)                          
        network = lasagne.layers.Conv2DLayer(
                  network, num_filters=2*nr_filters, filter_size=(5, 5),
                  nonlinearity=lasagne.nonlinearities.rectify,
                  W=lasagne.init.GlorotUniform())
        network = lasagne.layers.MaxPool2DLayer(network, pool_size=(2, 2))
        if dropout_p > 0.:
            network = dropout(network, p=dropout_p)                          
        network = lasagne.layers.Conv2DLayer(
                  network, num_filters=4*nr_filters, filter_size=(3, 3),
                  nonlinearity=lasagne.nonlinearities.rectify,
                  W=lasagne.init.GlorotUniform())
        network = lasagne.layers.MaxPool2DLayer(network, pool_size=(2, 2))
        if dropout_p > 0.:
            network = dropout(network, p=dropout_p)                          
        network = lasagne.layers.Conv2DLayer(
                  network, num_filters=4*nr_filters, filter_size=(3, 3),
                  nonlinearity=lasagne.nonlinearities.rectify,
                  W=lasagne.init.GlorotUniform())         
        scale_layers.append(network)
    network = lasagne.layers.ConcatLayer(scale_layers)
    if dropout_p > 0.:
        network = dropout(network, p=dropout_p)    
    network = lasagne.layers.Conv2DLayer(
              network,
              num_filters=1024, filter_size=(11, 11),
              nonlinearity=lasagne.nonlinearities.rectify,
              W=lasagne.init.GlorotUniform())
    if dropout_p > 0.:
        network = dropout(network, p=dropout_p)
    network = lasagne.layers.Conv2DLayer(
              network,
              num_filters=512, filter_size=(1, 1),
              nonlinearity=lasagne.nonlinearities.rectify,
              W=lasagne.init.GlorotUniform())
    if dropout_p > 0.:
        network = dropout(network, p=dropout_p)              
    network = lasagne.layers.Conv2DLayer(
              network,
              num_filters=2, filter_size=(1, 1),
              nonlinearity=lasagne.nonlinearities.identity,
              W=lasagne.init.GlorotUniform())
    return network
